# Supplementary material for: Measuring competing outcomes of a single-molecule reaction reveals classical Arrhenius chemical kinetics
Source: Nat Commun. 2024 Nov 28;15:10322. doi: 10.1038/s41467-024-54677-1 (PMC11604936; doi:10.1038/s41467-024-54677-1)
Supplement: Supplementary file 3 — Source Data [file 41467_2024_54677_MOESM3_ESM.xlsx]

## Sheet: Figure 1
time	Z-Height	STM_Bias	STM_Current
00:10:34.500000	-7.02e-12	1	9.89e-11
00:10:34.500000	-7.22e-12	1	9.96e-11
00:10:34.500000	-7.02e-12	1	9.98e-11
00:10:34.500000	-7.09e-12	1	1e-10
00:10:34.500000	-7.22e-12	1	1.05e-10
00:10:34.500000	-7.09e-12	1	1.11e-10
00:10:34.500000	-7.22e-12	1	1.04e-10
00:10:34.500000	-7.02e-12	1	1.03e-10
00:10:34.500000	-6.96e-12	1	1.01e-10
00:10:34.500000	-7.02e-12	1	1.02e-10
00:10:34.500000	-7.09e-12	1	1.06e-10
00:10:34.500000	-7.09e-12	1	1.02e-10
00:10:34.500000	-7.22e-12	1	1e-10
00:10:34.500000	-7.15e-12	1	9.97e-11
00:10:34.500000	-6.96e-12	1	1e-10
00:10:34.500000	-7.02e-12	1	1e-10
00:10:34.500000	-7.15e-12	1	1e-10
00:10:34.500000	-7.15e-12	1	1e-10
00:10:34.500000	-7.09e-12	1	9.95e-11
00:10:34.500000	-7.15e-12	1	1.02e-10
00:10:34.500000	-7.02e-12	1	1.06e-10
00:10:34.500000	-7.02e-12	1	1.01e-10
00:10:34.500000	-7.02e-12	1	1.01e-10
00:10:34.500000	-7.15e-12	1	1.01e-10
00:10:34.500000	-7.22e-12	1	1.03e-10
00:10:34.500000	-7.15e-12	1	1.07e-10
00:10:34.500000	-7.09e-12	1	1.08e-10
00:10:34.500000	-7.22e-12	1	1.04e-10
00:10:34.500000	-7.09e-12	1	1.03e-10
00:10:34.500000	-7.09e-12	1	1.02e-10
00:10:34.500000	-7.09e-12	1	1.01e-10
00:10:34.500000	-7.02e-12	1	9.98e-11
00:10:34.500000	-7.22e-12	1	9.81e-11
00:10:34.500000	-7.02e-12	1	1e-10
00:10:34.500000	-7.09e-12	1	1.06e-10
00:10:34.500000	-7.02e-12	1	1.08e-10
00:10:34.500000	-7.22e-12	1	1.04e-10
00:10:34.500000	-7.09e-12	1	1.03e-10
00:10:34.500000	-7.15e-12	1	1.01e-10
00:10:34.500000	-7.15e-12	1	1.01e-10
00:10:34.500000	-7.09e-12	1	1.02e-10
00:10:34.500000	-7.09e-12	1	1.01e-10
00:10:34.500000	-7.15e-12	1	1e-10
00:10:34.500000	-7.02e-12	1	1e-10
00:10:34.500000	-7.22e-12	1	1.01e-10
00:10:34.500000	-7.09e-12	1	1e-10
00:10:34.500000	-7.15e-12	1	9.93e-11
00:10:34.500000	-7.02e-12	1	9.98e-11
00:10:34.500000	-7.09e-12	1	9.87e-11
00:10:34.500000	-7.15e-12	1	9.86e-11
00:10:34.500000	-7.15e-12	1	9.96e-11
00:10:34.500000	-7.09e-12	1	1.02e-10
00:10:34.500000	-7.09e-12	1	1.01e-10
00:10:34.500000	-7.02e-12	1	9.95e-11
00:10:34.500000	-7.09e-12	1	1e-10
00:10:34.500000	-7.15e-12	1	1.01e-10
00:10:34.500000	-7.09e-12	1	1.01e-10
00:10:34.500000	-7.09e-12	1	9.97e-11
00:10:34.500000	-7.09e-12	1	9.95e-11
00:10:34.500000	-7.09e-12	1	9.88e-11
00:10:34.500000	-7.09e-12	1	9.93e-11
00:10:34.500000	-7.22e-12	1	9.9e-11
00:10:34.500000	-7.09e-12	1	1.01e-10
00:10:34.500000	-7.15e-12	1	9.97e-11
00:10:34.500000	-7.09e-12	1	1e-10
00:10:34.500000	-7.09e-12	1	1.05e-10
00:10:34.500000	-7.09e-12	1	1.06e-10
00:10:34.500000	-7.15e-12	1	1.02e-10
00:10:34.500000	-7.02e-12	1	1e-10
00:10:34.500000	-7.15e-12	1	1.01e-10
00:10:34.500000	-7.09e-12	1	1e-10
00:10:34.500000	-7.09e-12	1	9.97e-11
00:10:34.500000	-7.09e-12	1	9.92e-11
00:10:34.500000	-7.02e-12	1	9.85e-11
00:10:34.500000	-6.96e-12	1	9.91e-11
00:10:34.500000	-7.22e-12	1	1.01e-10
00:10:34.500000	-7.02e-12	1	1.1e-10
00:10:34.500000	-7.15e-12	1	1.11e-10
00:10:34.500000	-7.09e-12	1	1.05e-10
00:10:34.500000	-7.02e-12	1	1.03e-10
00:10:34.500000	-7.09e-12	1	1.01e-10
00:10:34.500000	-7.09e-12	1	1.01e-10
00:10:34.500000	-7.09e-12	1	1e-10
00:10:34.500000	-7.15e-12	1	9.97e-11
00:10:34.500000	-7.02e-12	1	1.02e-10
00:10:34.500000	-7.09e-12	1	1.02e-10
00:10:34.500000	-7.09e-12	1	1e-10
00:10:34.500000	-7.15e-12	1	9.93e-11
00:10:34.500000	-7.09e-12	1	9.88e-11
00:10:34.500000	-7.09e-12	1	9.91e-11
00:10:34.500000	-7.15e-12	1	9.83e-11
00:10:34.500000	-7.15e-12	1	9.75e-11
00:10:34.500000	-7.15e-12	1	9.88e-11
00:10:34.500000	-7.09e-12	1	1.02e-10
00:10:34.500000	-7.02e-12	1	1.03e-10
00:10:34.500000	-7.15e-12	1	1.06e-10
00:10:34.500000	-7.09e-12	1	1.03e-10
00:10:34.500000	-7.15e-12	1	1.02e-10
00:10:34.500000	-7.22e-12	1	1.02e-10
00:10:34.500000	-7.09e-12	1	1.1e-10
00:10:34.500000	-7.22e-12	1	1.09e-10
00:10:34.500000	-7.09e-12	1	1.03e-10
00:10:34.500000	-7.15e-12	1	1.02e-10
00:10:34.500000	-7.02e-12	1	1.01e-10
00:10:34.500000	-7.15e-12	1	1.01e-10
00:10:34.500000	-7.09e-12	1	1.01e-10
00:10:34.500000	-7.22e-12	1	1e-10
00:10:34.500000	-7.09e-12	1	1e-10
00:10:34.500000	-7.22e-12	1	9.99e-11
00:10:34.500000	-7.15e-12	1	9.93e-11
00:10:34.500000	-7.15e-12	1	1e-10
00:10:34.500000	-7.09e-12	1	1.04e-10
00:10:34.500000	-7.09e-12	1	1.04e-10
00:10:34.500000	-7.09e-12	1	1.03e-10
00:10:34.500000	-7.02e-12	1	1.01e-10
00:10:34.500000	-7.15e-12	1	9.95e-11
00:10:34.500000	-7.09e-12	1	9.99e-11
00:10:34.500000	-7.09e-12	1	1e-10
00:10:34.500000	-7.15e-12	1	1e-10
00:10:34.500000	-7.09e-12	1	9.95e-11
00:10:34.500000	-7.22e-12	1	9.98e-11
00:10:34.500000	-7.09e-12	1	9.96e-11
00:10:34.500000	-7.09e-12	1	1e-10
00:10:34.500000	-7.15e-12	1	1.01e-10
00:10:34.500000	-7.09e-12	1	1.01e-10
00:10:34.500000	-7.09e-12	1	1.01e-10
00:10:34.500000	-7.22e-12	1	9.97e-11
00:10:34.500000	-7.02e-12	1	1e-10
00:10:34.500000	-6.96e-12	1	1e-10
00:10:34.500000	-7.02e-12	1	1e-10
00:10:34.500000	-7.15e-12	1	9.93e-11
00:10:34.500000	-7.02e-12	1	9.81e-11
00:10:34.500000	-7.09e-12	1	9.88e-11
00:10:34.500000	-7.09e-12	1	9.97e-11
00:10:34.500000	-7.22e-12	1	9.92e-11
00:10:34.500000	-7.02e-12	1	9.94e-11
00:10:34.500000	-7.09e-12	1	9.94e-11
00:10:34.500000	-7.09e-12	1	9.86e-11
00:10:34.500000	-6.96e-12	1	9.95e-11
00:10:34.500000	-7.09e-12	1	9.98e-11
00:10:34.500000	-7.09e-12	1	9.91e-11
00:10:34.500000	-7.09e-12	1	9.9e-11
00:10:34.500000	-7.09e-12	1	9.97e-11
00:10:34.500000	-7.09e-12	1	1e-10
00:10:34.500000	-7.09e-12	1	1.03e-10
00:10:34.500000	-7.02e-12	1	1.03e-10
00:10:34.500000	-7.02e-12	1	1.01e-10
00:10:34.500000	-7.09e-12	1	1.02e-10
00:10:34.500000	-7.15e-12	1	1.01e-10
00:10:34.500000	-7.15e-12	1	1.01e-10
00:10:34.500000	-7.02e-12	1	1.1e-10
00:10:34.500000	-7.02e-12	1	1.13e-10
00:10:34.500000	-7.09e-12	1	1.06e-10
00:10:34.500000	-7.22e-12	1	1.04e-10
00:10:34.500000	-6.96e-12	1	1.02e-10
00:10:34.500000	-7.15e-12	1	1.01e-10
00:10:34.500000	-7.15e-12	1	9.93e-11
00:10:34.500000	-7.09e-12	1	9.89e-11
00:10:34.500000	-7.09e-12	1	9.87e-11
00:10:34.500000	-7.02e-12	1	9.89e-11
00:10:34.500000	-7.15e-12	1	1e-10
00:10:34.500000	-7.09e-12	1	1e-10
00:10:34.500000	-7.02e-12	1	9.91e-11
00:10:34.500000	-7.02e-12	1	1e-10
00:10:34.500000	-7.09e-12	1	1.01e-10
00:10:34.500000	-6.96e-12	1	9.99e-11
00:10:34.500000	-7.09e-12	1	1e-10
00:10:34.500000	-7.22e-12	1	9.96e-11
00:10:34.500000	-7.09e-12	1	9.99e-11
00:10:34.500000	-7.09e-12	1	9.85e-11
00:10:34.500000	-7.22e-12	1	9.9e-11
00:10:34.500000	-7.22e-12	1	9.81e-11
00:10:34.500000	-7.02e-12	1	9.92e-11
00:10:34.600000	-7.22e-12	1	9.94e-11
00:10:34.600000	-7.09e-12	1	9.94e-11
00:10:34.600000	-7.02e-12	1	9.88e-11
00:10:34.600000	-7.15e-12	1	9.93e-11
00:10:34.600000	-7.09e-12	1	1.01e-10
00:10:34.600000	-7.09e-12	1	1.02e-10
00:10:34.600000	-7.02e-12	1	1e-10
00:10:34.600000	-7.09e-12	1	1.01e-10
00:10:34.600000	-7.15e-12	1	1.02e-10
00:10:34.600000	-7.02e-12	1	1.05e-10
00:10:34.600000	-7.09e-12	1	1.01e-10
00:10:34.600000	-7.02e-12	1	1.01e-10
00:10:34.600000	-7.02e-12	1	1.01e-10
00:10:34.600000	-7.15e-12	1	1e-10
00:10:34.600000	-7.09e-12	1	1e-10
00:10:34.600000	-7.15e-12	1	1e-10
00:10:34.600000	-7.02e-12	1	1.02e-10
00:10:34.600000	-7.02e-12	1	1.14e-10
00:10:34.600000	-7.22e-12	1	1.11e-10
00:10:34.600000	-7.09e-12	1	1.05e-10
00:10:34.600000	-7.02e-12	1	1.04e-10
00:10:34.600000	-7.09e-12	1	1.07e-10
00:10:34.600000	-7.02e-12	1	1.09e-10
00:10:34.600000	-7.09e-12	1	1.03e-10
00:10:34.600000	-7.02e-12	1	1.01e-10
00:10:34.600000	-7.09e-12	1	1e-10
00:10:34.600000	-7.09e-12	1	1.02e-10
00:10:34.600000	-7.02e-12	1	1.04e-10
00:10:34.600000	-7.34e-12	1	1.01e-10
00:10:34.600000	-7.02e-12	1	1.01e-10
00:10:34.600000	-7.15e-12	1	9.97e-11
00:10:34.600000	-7.02e-12	1	9.97e-11
00:10:34.600000	-7.09e-12	1	9.91e-11
00:10:34.600000	-7.02e-12	1	1e-10
00:10:34.600000	-7.02e-12	1	9.95e-11
00:10:34.600000	-7.15e-12	1	9.88e-11
00:10:34.600000	-7.15e-12	1	9.9e-11
00:10:34.600000	-7.02e-12	1	9.86e-11
00:10:34.600000	-7.09e-12	1	9.95e-11
00:10:34.600000	-7.09e-12	1	1e-10
00:10:34.600000	-7.09e-12	1	9.99e-11
00:10:34.600000	-7.09e-12	1	1e-10
00:10:34.600000	-7.09e-12	1	9.96e-11
00:10:34.600000	-7.09e-12	1	9.97e-11
00:10:34.600000	-7.02e-12	1	1e-10
00:10:34.600000	-7.09e-12	1	1.01e-10
00:10:34.600000	-7.22e-12	1	1.01e-10
00:10:34.600000	-7.15e-12	1	1.01e-10
00:10:34.600000	-6.96e-12	1	1.01e-10
00:10:34.600000	-7.09e-12	1	1.01e-10
00:10:34.600000	-7.09e-12	1	9.95e-11
00:10:34.600000	-7.09e-12	1	9.99e-11
00:10:34.600000	-7.22e-12	1	9.98e-11
00:10:34.600000	-7.22e-12	1	1e-10
00:10:34.600000	-6.96e-12	1	1.02e-10
00:10:34.600000	-7.09e-12	1	1.04e-10
00:10:34.600000	-7.02e-12	1	1.02e-10
00:10:34.600000	-7.15e-12	1	1.02e-10
00:10:34.600000	-7.15e-12	1	1.01e-10
00:10:34.600000	-7.02e-12	1	9.99e-11
00:10:34.600000	-7.22e-12	1	9.96e-11
00:10:34.600000	-7.22e-12	1	1.01e-10
00:10:34.600000	-7.09e-12	1	1.02e-10
00:10:34.600000	-7.15e-12	1	1.03e-10
00:10:34.600000	-7.09e-12	1	1.03e-10
00:10:34.600000	-7.15e-12	1	1.01e-10
00:10:34.600000	-7.15e-12	1	1e-10
00:10:34.600000	-7.09e-12	1	9.95e-11
00:10:34.600000	-7.09e-12	1	9.98e-11
00:10:34.600000	-7.22e-12	1	1.02e-10
00:10:34.600000	-7.09e-12	1	1.05e-10
00:10:34.600000	-7.09e-12	1	1.02e-10
00:10:34.600000	-7.15e-12	1	1.01e-10
00:10:34.600000	-7.09e-12	1	1.01e-10
00:10:34.600000	-7.09e-12	1	1e-10
00:10:34.600000	-7.09e-12	1	1.02e-10
00:10:34.600000	-7.15e-12	1	1.06e-10
00:10:34.600000	-7.22e-12	1	1.02e-10
00:10:34.600000	-7.09e-12	1	1.01e-10
00:10:34.600000	-7.09e-12	1	1.01e-10
00:10:34.600000	-7.22e-12	1	1e-10
00:10:34.600000	-7.09e-12	1	9.95e-11
00:10:34.600000	-7.09e-12	1	1e-10
00:10:34.600000	-7.22e-12	1	9.95e-11
00:10:34.600000	-7.09e-12	1	1e-10
00:10:34.600000	-7.09e-12	1	1e-10
00:10:34.600000	-7.09e-12	1	1e-10
00:10:34.600000	-7.09e-12	1	1e-10
00:10:34.600000	-7.02e-12	1	9.97e-11
00:10:34.600000	-7.09e-12	1	1e-10
00:10:34.600000	-7.09e-12	1	9.95e-11
00:10:34.600000	-7.09e-12	1	1e-10
00:10:34.600000	-6.96e-12	1	1e-10
00:10:34.600000	-7.09e-12	1	1.05e-10
00:10:34.600000	-7.15e-12	1	1.17e-10
00:10:34.600000	-7.09e-12	1	1.17e-10
00:10:34.600000	-7.22e-12	1	1.07e-10
00:10:34.600000	-7.09e-12	1	1.04e-10
00:10:34.600000	-7.22e-12	1	1.01e-10
00:10:34.600000	-6.96e-12	1	1e-10
00:10:34.600000	-7.09e-12	1	1.01e-10
00:10:34.600000	-7.15e-12	1	1.01e-10
00:10:34.600000	-7.28e-12	1	9.94e-11
00:10:34.600000	-7.15e-12	1	1.01e-10
00:10:34.600000	-7.02e-12	1	1.04e-10
00:10:34.600000	-7.02e-12	1	1.03e-10
00:10:34.600000	-7.09e-12	1	1.02e-10
00:10:34.600000	-7.22e-12	1	1.03e-10
00:10:34.600000	-7.09e-12	1	1.11e-10
00:10:34.600000	-7.09e-12	1	1.09e-10
00:10:34.600000	-7.09e-12	1	1.03e-10
00:10:34.600000	-7.09e-12	1	1.02e-10
00:10:34.600000	-7.15e-12	1	9.98e-11
00:10:34.600000	-7.09e-12	1	1e-10
00:10:34.600000	-7.02e-12	1	9.92e-11
00:10:34.600000	-7.09e-12	1	9.9e-11
00:10:34.600000	-7.02e-12	1	9.92e-11
00:10:34.600000	-7.09e-12	1	9.97e-11
00:10:34.600000	-7.02e-12	1	9.99e-11
00:10:34.600000	-7.15e-12	1	9.92e-11
00:10:34.600000	-7.22e-12	1	9.91e-11
00:10:34.600000	-7.09e-12	1	1e-10
00:10:34.600000	-7.09e-12	1	9.93e-11
00:10:34.600000	-7.09e-12	1	9.87e-11
00:10:34.600000	-7.22e-12	1	9.93e-11
00:10:34.600000	-7.09e-12	1	9.91e-11
00:10:34.600000	-7.09e-12	1	9.95e-11
00:10:34.600000	-7.09e-12	1	1.01e-10
00:10:34.600000	-7.15e-12	1	1.03e-10
00:10:34.600000	-7.22e-12	1	1.05e-10
00:10:34.600000	-7.22e-12	1	1.07e-10
00:10:34.600000	-7.22e-12	1	1.04e-10
00:10:34.600000	-7.09e-12	1	1.07e-10
00:10:34.600000	-7.09e-12	1	1.1e-10
00:10:34.600000	-6.96e-12	1	1.04e-10
00:10:34.600000	-7.22e-12	1	1.03e-10
00:10:34.600000	-7.15e-12	1	1.01e-10
00:10:34.600000	-7.09e-12	1	9.97e-11
00:10:34.600000	-7.15e-12	1	9.95e-11
00:10:34.600000	-7.15e-12	1	1e-10
00:10:34.600000	-7.09e-12	1	1.01e-10
00:10:34.600000	-7.09e-12	1	9.96e-11
00:10:34.600000	-6.96e-12	1	9.97e-11
00:10:34.600000	-7.15e-12	1	9.93e-11
00:10:34.600000	-7.02e-12	1	1e-10
00:10:34.600000	-7.09e-12	1	9.97e-11
00:10:34.600000	-7.09e-12	1	9.92e-11
00:10:34.600000	-7.09e-12	1	9.95e-11
00:10:34.600000	-7.09e-12	1	9.93e-11
00:10:34.600000	-6.96e-12	1	9.9e-11
00:10:34.600000	-7.09e-12	1	9.93e-11
00:10:34.600000	-7.09e-12	1	9.97e-11
00:10:34.600000	-7.09e-12	1	9.93e-11
00:10:34.600000	-7.09e-12	1	1e-10
00:10:34.600000	-7.09e-12	1	1.02e-10
00:10:34.600000	-7.02e-12	1	1.05e-10
00:10:34.600000	-7.09e-12	1	1.04e-10
00:10:34.600000	-7.09e-12	1	1.02e-10
00:10:34.600000	-7.15e-12	1	1.01e-10
00:10:34.600000	-7.09e-12	1	1e-10
00:10:34.600000	-7.15e-12	1	1e-10
00:10:34.600000	-7.09e-12	1	9.99e-11
00:10:34.600000	-7.09e-12	1	9.94e-11
00:10:34.600000	-7.15e-12	1	9.95e-11
00:10:34.600000	-7.02e-12	1	9.96e-11
00:10:34.600000	-7.09e-12	1	9.87e-11
00:10:34.600000	-7.15e-12	1	9.93e-11
00:10:34.600000	-7.09e-12	1	9.88e-11
00:10:34.600000	-6.96e-12	1	9.89e-11
00:10:34.600000	-7.02e-12	1	1.01e-10
00:10:34.600000	-7.09e-12	1	1.05e-10
00:10:34.600000	-7.09e-12	1	1.03e-10
00:10:34.600000	-7.09e-12	1	1e-10
00:10:34.600000	-7.09e-12	1	9.99e-11
00:10:34.600000	-7.09e-12	1	9.99e-11
00:10:34.600000	-7.15e-12	1	9.95e-11
00:10:34.600000	-7.02e-12	1	9.93e-11
00:10:34.600000	-7.09e-12	1	9.97e-11
00:10:34.600000	-7.09e-12	1	9.99e-11
00:10:34.600000	-7.15e-12	1	9.92e-11
00:10:34.600000	-7.15e-12	1	9.87e-11
00:10:34.600000	-7.15e-12	1	1e-10
00:10:34.600000	-7.09e-12	1	9.99e-11
00:10:34.600000	-7.15e-12	1	1e-10
00:10:34.600000	-7.15e-12	1	1e-10
00:10:34.600000	-7.09e-12	1	9.99e-11
00:10:34.600000	-7.02e-12	1	9.93e-11
00:10:34.600000	-7.09e-12	1	1e-10
00:10:34.600000	-7.22e-12	1	1.02e-10
00:10:34.600000	-7.09e-12	1	9.99e-11
00:10:34.600000	-7.02e-12	1	9.99e-11
00:10:34.600000	-7.02e-12	1	9.96e-11
00:10:34.600000	-6.96e-12	1	9.97e-11
00:10:34.600000	-7.02e-12	1	9.93e-11
00:10:34.600000	-7.09e-12	1	9.94e-11
00:10:34.600000	-7.09e-12	1	9.89e-11
00:10:34.600000	-7.22e-12	1	9.79e-11
00:10:34.600000	-7.09e-12	1	9.86e-11
00:10:34.600000	-7.09e-12	1	9.88e-11
00:10:34.600000	-7.09e-12	1	9.97e-11
00:10:34.600000	-7.28e-12	1	9.97e-11
00:10:34.600000	-7.09e-12	1	1e-10
00:10:34.600000	-7.02e-12	1	1.01e-10
00:10:34.600000	-7.15e-12	1	9.93e-11
00:10:34.600000	-7.09e-12	1	9.9e-11
00:10:34.600000	-7.15e-12	1	9.89e-11
00:10:34.600000	-7.15e-12	1	9.8e-11
00:10:34.600000	-7.22e-12	1	9.92e-11
00:10:34.600000	-7.09e-12	1	1e-10
00:10:34.600000	-7.02e-12	1	1.12e-10
00:10:34.600000	-7.15e-12	1	1.3e-10
00:10:34.600000	-7.22e-12	1	1.17e-10
00:10:34.600000	-7.15e-12	1	1.1e-10
00:10:34.600000	-7.02e-12	1	1.05e-10
00:10:34.600000	-7.02e-12	1	1.02e-10
00:10:34.600000	-7.09e-12	1	1e-10
00:10:34.600000	-7.15e-12	1	1e-10
00:10:34.600000	-7.09e-12	1	9.91e-11
00:10:34.600000	-7.02e-12	1	9.9e-11
00:10:34.600000	-7.09e-12	1	1e-10
00:10:34.600000	-7.02e-12	1	1.03e-10
00:10:34.600000	-7.09e-12	1	1.08e-10
00:10:34.600000	-7.09e-12	1	1.04e-10
00:10:34.600000	-7.15e-12	1	1.03e-10
00:10:34.600000	-7.22e-12	1	1.02e-10
00:10:34.600000	-7.02e-12	1	1.08e-10
00:10:34.600000	-7.02e-12	1	1.05e-10
00:10:34.600000	-7.22e-12	1	1.02e-10
00:10:34.600000	-7.02e-12	1	1.01e-10
00:10:34.600000	-7.09e-12	1	1.02e-10
00:10:34.600000	-7.09e-12	1	1.05e-10
00:10:34.600000	-7.15e-12	1	1.03e-10
00:10:34.600000	-7.09e-12	1	1.01e-10
00:10:34.600000	-7.15e-12	1	9.99e-11
00:10:34.600000	-7.02e-12	1	9.9e-11
00:10:34.600000	-7.09e-12	1	9.88e-11
00:10:34.600000	-7.02e-12	1	9.95e-11
00:10:34.600000	-7.22e-12	1	9.91e-11
00:10:34.600000	-7.02e-12	1	9.9e-11
00:10:34.600000	-7.28e-12	1	9.92e-11
00:10:34.600000	-7.09e-12	1	9.99e-11
00:10:34.600000	-7.15e-12	1	1e-10
00:10:34.600000	-7.22e-12	1	9.86e-11
00:10:34.600000	-7.09e-12	1	9.83e-11
00:10:34.600000	-7.09e-12	1	9.88e-11
00:10:34.600000	-7.09e-12	1	9.93e-11
00:10:34.600000	-7.15e-12	1	9.79e-11
00:10:34.600000	-7.15e-12	1	9.81e-11
00:10:34.600000	-6.96e-12	1	9.92e-11
00:10:34.600000	-7.22e-12	1	9.92e-11
00:10:34.600000	-7.02e-12	1	9.96e-11
00:10:34.600000	-7.02e-12	1	9.83e-11
00:10:34.600000	-7.02e-12	1	9.89e-11
00:10:34.600000	-6.96e-12	1	1.02e-10
00:10:34.600000	-7.15e-12	1	1.12e-10
00:10:34.600000	-7.09e-12	1	1.08e-10
00:10:34.600000	-7.09e-12	1	1.05e-10
00:10:34.600000	-7.15e-12	1	1.02e-10
00:10:34.600000	-7.15e-12	1	1e-10
00:10:34.600000	-7.09e-12	1	1e-10
00:10:34.600000	-7.15e-12	1	9.91e-11
00:10:34.600000	-7.09e-12	1	9.99e-11
00:10:34.600000	-7.09e-12	1	1.04e-10
00:10:34.600000	-7.09e-12	1	1.02e-10
00:10:34.600000	-7.02e-12	1	1.02e-10
00:10:34.600000	-7.09e-12	1	1.11e-10
00:10:34.600000	-7.15e-12	1	1.31e-10
00:10:34.600000	-7.09e-12	1	1.19e-10
00:10:34.600000	-7.02e-12	1	1.1e-10
00:10:34.600000	-7.15e-12	1	1.06e-10
00:10:34.600000	-7.09e-12	1	1.03e-10
00:10:34.600000	-7.15e-12	1	1.01e-10
00:10:34.600000	-7.09e-12	1	9.99e-11
00:10:34.600000	-7.09e-12	1	9.87e-11
00:10:34.600000	-7.02e-12	1	9.81e-11
00:10:34.600000	-7.09e-12	1	9.81e-11
00:10:34.600000	-7.09e-12	1	1.06e-10
00:10:34.600000	-7.15e-12	1	1.15e-10
00:10:34.600000	-7.15e-12	1	1.05e-10
00:10:34.600000	-7.15e-12	1	1.05e-10
00:10:34.600000	-7.02e-12	1	1.05e-10
00:10:34.600000	-7.22e-12	1	1.14e-10
00:10:34.600000	-7.22e-12	1	1.1e-10
00:10:34.600000	-7.09e-12	1	1.09e-10
00:10:34.600000	-7.15e-12	1	1.13e-10
00:10:34.600000	-6.96e-12	1	1.06e-10
00:10:34.600000	-7.09e-12	1	1.04e-10
00:10:34.600000	-7.22e-12	1	1.01e-10
00:10:34.600000	-7.22e-12	1	1e-10
00:10:34.600000	-7.09e-12	1	1e-10
00:10:34.600000	-7.02e-12	1	9.93e-11
00:10:34.600000	-7.15e-12	1	9.94e-11
00:10:34.600000	-7.09e-12	1	9.94e-11
00:10:34.600000	-7.09e-12	1	1.01e-10
00:10:34.600000	-7.09e-12	1	1e-10
00:10:34.600000	-7.09e-12	1	1e-10
00:10:34.600000	-7.22e-12	1	1e-10
00:10:34.600000	-7.09e-12	1	9.95e-11
00:10:34.600000	-7.09e-12	1	9.96e-11
00:10:34.600000	-7.22e-12	1	9.97e-11
00:10:34.600000	-7.09e-12	1	1e-10
00:10:34.600000	-7.09e-12	1	1.01e-10
00:10:34.600000	-6.96e-12	1	1.03e-10
00:10:34.600000	-7.15e-12	1	1.01e-10
00:10:34.600000	-7.15e-12	1	1e-10
00:10:34.600000	-7.15e-12	1	9.93e-11
00:10:34.600000	-7.15e-12	1	9.86e-11
00:10:34.600000	-7.15e-12	1	1e-10
00:10:34.600000	-7.15e-12	1	9.86e-11
00:10:34.600000	-7.15e-12	1	9.8e-11
00:10:34.600000	-7.22e-12	1	9.88e-11
00:10:34.600000	-7.02e-12	1	9.85e-11
00:10:34.600000	-7.09e-12	1	9.84e-11
00:10:34.600000	-7.09e-12	1	9.86e-11
00:10:34.600000	-7.02e-12	1	9.86e-11
00:10:34.600000	-7.15e-12	1	9.88e-11
00:10:34.600000	-7.09e-12	1	9.99e-11
00:10:34.600000	-7.22e-12	1	9.92e-11
00:10:34.600000	-7.02e-12	1	9.83e-11
00:10:34.600000	-7.09e-12	1	9.87e-11
00:10:34.600000	-7.09e-12	1	9.88e-11
00:10:34.600000	-7.09e-12	1	9.92e-11
00:10:34.600000	-7.15e-12	1	9.81e-11
00:10:34.600000	-7.22e-12	1	9.81e-11
00:10:34.600000	-7.09e-12	1	9.81e-11
00:10:34.600000	-7.02e-12	1	9.87e-11
00:10:34.600000	-7.09e-12	1	9.95e-11
00:10:34.600000	-7.15e-12	1	9.92e-11
00:10:34.600000	-7.15e-12	1	9.87e-11
00:10:34.600000	-7.15e-12	1	1e-10
00:10:34.600000	-7.15e-12	1	1e-10
00:10:34.600000	-6.96e-12	1	1e-10
00:10:34.600000	-7.02e-12	1	9.97e-11
00:10:34.600000	-7.09e-12	1	9.95e-11
00:10:34.600000	-7.22e-12	1	9.94e-11
00:10:34.600000	-7.09e-12	1	1.01e-10
00:10:34.600000	-7.28e-12	1	1e-10
00:10:34.600000	-7.09e-12	1	1e-10
00:10:34.600000	-7.09e-12	1	9.95e-11
00:10:34.600000	-7.22e-12	1	9.81e-11
00:10:34.600000	-7.15e-12	1	9.87e-11
00:10:34.600000	-7.22e-12	1	9.96e-11
00:10:34.600000	-7.15e-12	1	1.01e-10
00:10:34.600000	-7.02e-12	1	1e-10
00:10:34.600000	-7.22e-12	1	1.01e-10
00:10:34.600000	-7.15e-12	1	1.01e-10
00:10:34.600000	-7.15e-12	1	9.85e-11
00:10:34.600000	-6.96e-12	1	9.88e-11
00:10:34.600000	-7.15e-12	1	9.93e-11
00:10:34.600000	-7.09e-12	1	9.77e-11
00:10:34.600000	-7.09e-12	1	9.67e-11
00:10:34.600000	-7.09e-12	1	9.74e-11
00:10:34.600000	-6.96e-12	1	9.8e-11
00:10:34.600000	-7.15e-12	1	9.82e-11
00:10:34.600000	-7.09e-12	1	9.85e-11
00:10:34.600000	-7.15e-12	1	9.8e-11
00:10:34.600000	-7.09e-12	1	9.7e-11
00:10:34.600000	-7.15e-12	1	9.77e-11
00:10:34.600000	-7.15e-12	1	9.76e-11
00:10:34.600000	-7.09e-12	1	1.01e-10
00:10:34.600000	-7.09e-12	1	1.09e-10
00:10:34.600000	-7.02e-12	1	1.06e-10
00:10:34.600000	-7.09e-12	1	1.06e-10
00:10:34.600000	-7.09e-12	1	1.12e-10
00:10:34.600000	-7.15e-12	1	1.05e-10
00:10:34.600000	-7.22e-12	1	1.02e-10
00:10:34.600000	-7.09e-12	1	1e-10
00:10:34.600000	-7.09e-12	1	1e-10
00:10:34.600000	-7.02e-12	1	9.93e-11
00:10:34.600000	-7.22e-12	1	9.77e-11
00:10:34.600000	-7.09e-12	1	9.78e-11
00:10:34.600000	-7.09e-12	1	9.9e-11
00:10:34.600000	-7.09e-12	1	1.04e-10
00:10:34.600000	-7.15e-12	1	1.13e-10
00:10:34.600000	-7.22e-12	1	1.19e-10
00:10:34.600000	-7.15e-12	1	1.15e-10
00:10:34.600000	-7.09e-12	1	1.09e-10
00:10:34.600000	-7.15e-12	1	1.03e-10
00:10:34.600000	-7.09e-12	1	1e-10
00:10:34.600000	-7.09e-12	1	9.97e-11
00:10:34.600000	-7.09e-12	1	9.93e-11
00:10:34.600000	-6.96e-12	1	1.01e-10
00:10:34.600000	-7.09e-12	1	9.89e-11
00:10:34.600000	-7.15e-12	1	9.88e-11
00:10:34.600000	-7.09e-12	1	9.91e-11
00:10:34.600000	-7.09e-12	1	9.86e-11
00:10:34.600000	-7.15e-12	1	9.76e-11
00:10:34.600000	-7.15e-12	1	9.7e-11
00:10:34.600000	-7.09e-12	1	9.81e-11
00:10:34.600000	-7.09e-12	1	9.9e-11
00:10:34.600000	-7.15e-12	1	9.95e-11
00:10:34.600000	-7.15e-12	1	1e-10
00:10:34.600000	-7.15e-12	1	9.94e-11
00:10:34.600000	-7.02e-12	1	1e-10
00:10:34.600000	-7.15e-12	1	9.92e-11
00:10:34.600000	-7.15e-12	1	9.76e-11
00:10:34.600000	-6.96e-12	1	9.74e-11
00:10:34.600000	-7.02e-12	1	9.95e-11
00:10:34.600000	-7.09e-12	1	9.88e-11
00:10:34.600000	-7.09e-12	1	9.97e-11
00:10:34.600000	-7.22e-12	1	9.81e-11
00:10:34.600000	-7.02e-12	1	9.79e-11
00:10:34.600000	-7.22e-12	1	9.84e-11
00:10:34.600000	-7.15e-12	1	9.72e-11
00:10:34.600000	-7.09e-12	1	9.78e-11
00:10:34.600000	-7.02e-12	1	9.89e-11
00:10:34.600000	-7.15e-12	1	9.86e-11
00:10:34.600000	-7.09e-12	1	9.78e-11
00:10:34.600000	-7.22e-12	1	9.79e-11
00:10:34.600000	-7.09e-12	1	9.76e-11
00:10:34.600000	-7.09e-12	1	9.83e-11
00:10:34.600000	-7.09e-12	1	9.86e-11
00:10:34.600000	-7.22e-12	1	9.83e-11
00:10:34.600000	-7.09e-12	1	9.76e-11
00:10:34.600000	-7.02e-12	1	9.7e-11
00:10:34.600000	-7.22e-12	1	9.81e-11
00:10:34.600000	-7.02e-12	1	9.86e-11
00:10:34.600000	-7.09e-12	1	9.83e-11
00:10:34.600000	-7.09e-12	1	9.87e-11
00:10:34.600000	-6.96e-12	1	9.78e-11
00:10:34.600000	-7.09e-12	1	9.83e-11
00:10:34.600000	-7.09e-12	1	9.97e-11
00:10:34.600000	-7.15e-12	1	1.01e-10
00:10:34.600000	-7.02e-12	1	1e-10
00:10:34.600000	-7.09e-12	1	9.85e-11
00:10:34.600000	-7.15e-12	1	9.85e-11
00:10:34.600000	-7.09e-12	1	9.9e-11
00:10:34.600000	-7.02e-12	1	9.88e-11
00:10:34.600000	-7.09e-12	1	9.85e-11
00:10:34.600000	-7.15e-12	1	9.66e-11
00:10:34.600000	-7.15e-12	1	9.71e-11
00:10:34.600000	-7.22e-12	1	9.87e-11
00:10:34.600000	-7.02e-12	1	9.84e-11
00:10:34.600000	-7.09e-12	1	9.78e-11
00:10:34.600000	-7.09e-12	1	9.81e-11
00:10:34.600000	-7.09e-12	1	9.81e-11
00:10:34.600000	-7.02e-12	1	9.95e-11
00:10:34.600000	-7.02e-12	1	1.01e-10
00:10:34.600000	-7.02e-12	1	1.04e-10
00:10:34.600000	-7.02e-12	1	1.02e-10
00:10:34.600000	-7.15e-12	1	1e-10
00:10:34.600000	-7.09e-12	1	9.97e-11
00:10:34.600000	-7.09e-12	1	9.84e-11
00:10:34.600000	-7.02e-12	1	9.74e-11
00:10:34.600000	-7.02e-12	1	9.83e-11
00:10:34.600000	-7.09e-12	1	9.85e-11
00:10:34.600000	-7.15e-12	1	1e-10
00:10:34.600000	-7.09e-12	1	1.03e-10
00:10:34.600000	-7.22e-12	1	1e-10
00:10:34.600000	-7.09e-12	1	9.97e-11
00:10:34.600000	-7.09e-12	1	9.9e-11
00:10:34.600000	-7.02e-12	1	9.95e-11
00:10:34.600000	-7.02e-12	1	9.99e-11
00:10:34.600000	-7.09e-12	1	1.03e-10
00:10:34.600000	-7.28e-12	1	9.92e-11
00:10:34.600000	-7.09e-12	1	9.93e-11
00:10:34.600000	-7.09e-12	1	9.83e-11
00:10:34.600000	-6.96e-12	1	9.7e-11
00:10:34.600000	5.74e-11	1	9.74e-11
00:10:34.600000	4.29e-10	1	9.84e-11
00:10:34.600000	3.87e-10	1	9.88e-11
00:10:34.600000	4.05e-10	1	9.97e-11
00:10:34.600000	3.98e-10	1	1.04e-10
00:10:34.600000	4.01e-10	1	1.01e-10
00:10:34.600000	4e-10	1	7.54e-11
00:10:34.600000	4e-10	1	4.23e-11
00:10:34.600000	4e-10	1	2.37e-11
00:10:34.600000	4e-10	1	1.31e-11
00:10:34.600000	4e-10	1	6.61e-12
00:10:34.600000	4e-10	1	4.25e-12
00:10:34.600000	4e-10	1	2.08e-12
00:10:34.600000	4e-10	1	1.32e-12
00:10:34.600000	4e-10	1	6.8e-13
00:10:34.600000	4e-10	1	1.19e-12
00:10:34.600000	4e-10	1	1.38e-12
00:10:34.600000	4e-10	1	-8.49e-14
00:10:34.600000	4e-10	1	6.17e-13
00:10:34.600000	4e-10	1	9.99e-13
00:10:34.600000	4e-10	1	1.06e-13
00:10:34.600000	4e-10	1	4.89e-13
00:10:34.600000	4e-10	1	1.19e-12
00:10:34.600000	4e-10	1	-2.11e-14
00:10:34.600000	4e-10	1	4.25e-13
00:10:34.600000	4e-10	1	4.89e-13
00:10:34.600000	4e-10	1	8.08e-13
00:10:34.600000	4e-10	1	2.98e-13
00:10:34.600000	4e-10	1	4.89e-13
00:10:34.600000	4e-10	1	6.8e-13
00:10:34.600000	4e-10	1	-8.49e-14
00:10:34.600000	4e-10	1	1.06e-13
00:10:34.600000	4e-10	1	2.98e-13
00:10:34.600000	4e-10	1	7.44e-13
00:10:34.600000	4e-10	1	4.26e-14
00:10:34.600000	4e-10	1	1.13e-12
00:10:34.600000	4e-10	1	5.53e-13
00:10:34.600000	4e-10	1	6.8e-13
00:10:34.600000	4e-10	1	7.44e-13
00:10:34.600000	4e-10	1	1.19e-12
00:10:34.600000	4e-10	1	1.06e-12
00:10:34.600000	4e-10	1	1.06e-13
00:10:34.600000	4e-10	1	1.13e-12
00:10:34.600000	4e-10	1	9.99e-13
00:10:34.600000	4e-10	1	4.26e-14
00:10:34.600000	4e-10	1	-2.11e-14
00:10:34.600000	4e-10	1	4.25e-13
00:10:34.600000	4e-10	1	-2.11e-14
00:10:34.600000	4e-10	1	4.26e-14
00:10:34.600000	4e-10	1	8.08e-13
00:10:34.600000	4e-10	1	4.25e-13
00:10:34.600000	4e-10	1	1.7e-13
00:10:34.600000	4e-10	1	1.25e-12
00:10:34.600000	4e-10	1	4.25e-13
00:10:34.600000	4e-10	1	-2.12e-13
00:10:34.600000	4e-10	1	1.32e-12
00:10:34.600000	4e-10	1	7.44e-13
00:10:34.600000	4e-10	1	2.34e-13
00:10:34.600000	4e-10	1	4.89e-13
00:10:34.600000	4e-10	1	6.8e-13
00:10:34.600000	4e-10	1	-1.49e-13
00:10:34.600000	4e-10	1	1.7e-13
00:10:34.600000	4e-10	1	3.62e-13
00:10:34.600000	4e-10	1	1.7e-13
00:10:34.600000	4e-10	1	-3.4e-13
00:10:34.600000	4e-10	1	1.7e-13
00:10:34.600000	4e-10	1	-2.76e-13
00:10:34.600000	4e-10	1	1.32e-12
00:10:34.600000	4e-10	1	-2.76e-13
00:10:34.600000	4e-10	1	-1.49e-13
00:10:34.600000	4e-10	1	8.72e-13
00:10:34.600000	4e-10	1	5.53e-13
00:10:34.600000	4e-10	1	-8.49e-14
00:10:34.600000	4e-10	1	4.26e-14
00:10:34.600000	4e-10	1	3.62e-13
00:10:34.600000	4e-10	1	-2.11e-14
00:10:34.600000	4e-10	1	1.06e-13
00:10:34.600000	4e-10	1	4.25e-13
00:10:34.600000	4e-10	1	9.36e-13
00:10:34.600000	4e-10	1	4.26e-14
00:10:34.600000	4e-10	1	-5.95e-13
00:10:34.600000	4e-10	1	5.53e-13
00:10:34.600000	4e-10	1	7.44e-13
00:10:34.600000	4e-10	1	7.44e-13
00:10:34.600000	4e-10	1	-2.11e-14
00:10:34.600000	4e-10	1	-8.49e-14
00:10:34.600000	4e-10	1	-2.11e-14
00:10:34.600000	4e-10	1	9.36e-13
00:10:34.600000	4e-10	1	6.17e-13
00:10:34.600000	4e-10	1	-4.04e-13
00:10:34.600000	4e-10	1	-5.31e-13
00:10:34.600000	4e-10	1	7.44e-13
00:10:34.600000	4e-10	1	-9.78e-13
00:10:34.600000	4e-10	1	4.25e-13
00:10:34.600000	4e-10	1	3.62e-13
00:10:34.600000	4e-10	1	4.26e-14
00:10:34.600000	4e-10	1	5.53e-13
00:10:34.600000	4e-10	1	5.53e-13
00:10:34.600000	4e-10	1	2.34e-13
00:10:34.600000	4e-10	1	-1.49e-13
00:10:34.600000	4e-10	1	9.36e-13
00:10:34.600000	4e-10	1	3.62e-13
00:10:34.600000	4e-10	1	6.17e-13
00:10:34.600000	4e-10	1	8.08e-13
00:10:34.600000	4e-10	1	3.62e-13
00:10:34.600000	4e-10	1	6.8e-13
00:10:34.600000	4e-10	1	1.7e-13
00:10:34.600000	4e-10	1	1.06e-13
00:10:34.600000	4e-10	1	-2.12e-13
00:10:34.600000	4e-10	1	-5.95e-13
00:10:34.600000	4e-10	1	6.8e-13
00:10:34.600000	4e-10	1	2.34e-13
00:10:34.600000	4e-10	1	2.34e-13
00:10:34.600000	4e-10	1	-1.49e-13
00:10:34.600000	4e-10	1	3.62e-13
00:10:34.600000	4e-10	1	4.25e-13
00:10:34.600000	4e-10	1	2.34e-13
00:10:34.600000	4e-10	1	4.26e-14
00:10:34.600000	4e-10	1	5.53e-13
00:10:34.600000	4e-10	1	8.72e-13
00:10:34.600000	4e-10	1	-5.31e-13
00:10:34.600000	4e-10	1	1.06e-12
00:10:34.600000	4e-10	1	1.06e-13
00:10:34.600000	4e-10	1	9.99e-13
00:10:34.600000	4e-10	1	1.06e-13
00:10:34.600000	4e-10	1	-2.76e-13
00:10:34.600000	4e-10	1	6.17e-13
00:10:34.600000	4e-10	1	3.62e-13
00:10:34.600000	4e-10	1	4.26e-14
00:10:34.600000	4e-10	1	4.26e-14
00:10:34.600000	4e-10	1	4.89e-13
00:10:34.600000	4e-10	1	4.25e-13
00:10:34.600000	4e-10	1	-8.49e-14
00:10:34.600000	4e-10	1	4.26e-14
00:10:34.600000	4e-10	1	1.7e-13
00:10:34.600000	4e-10	1	6.17e-13
00:10:34.600000	4e-10	1	1.06e-13
00:10:34.600000	4e-10	1	-3.4e-13
00:10:34.600000	4e-10	1	4.26e-14
00:10:34.600000	4e-10	1	3.62e-13
00:10:34.600000	4e-10	1	8.08e-13
00:10:34.600000	4e-10	1	4.26e-14
00:10:34.600000	4e-10	1	4.26e-14
00:10:34.600000	4e-10	1	4.25e-13
00:10:34.600000	4e-10	1	-4.04e-13
00:10:34.600000	4e-10	1	-2.11e-14
00:10:34.600000	4e-10	1	1.7e-13
00:10:34.600000	4e-10	1	-7.23e-13
00:10:34.600000	4e-10	1	5.53e-13
00:10:34.600000	4e-10	1	4.25e-13
00:10:34.600000	4e-10	1	1.06e-13
00:10:34.600000	4e-10	1	4.25e-13
00:10:34.600000	4e-10	1	1.06e-13
00:10:34.600000	4e-10	1	8.72e-13
00:10:34.600000	4e-10	1	-1.49e-13
00:10:34.600000	4e-10	1	2.98e-13
00:10:34.600000	4e-10	1	3.62e-13
00:10:34.600000	4e-10	1	1.06e-13
00:10:34.600000	4e-10	1	-8.49e-14
00:10:34.600000	4e-10	1	1.13e-12
00:10:34.600000	4e-10	1	6.8e-13
00:10:34.600000	4e-10	1	-2.76e-13
00:10:34.600000	4e-10	1	-8.49e-14
00:10:34.600000	4e-10	1	-5.95e-13
00:10:34.600000	4e-10	1	-8.49e-14
00:10:34.600000	4e-10	1	2.98e-13
00:10:34.600000	4e-10	1	-1.49e-13
00:10:34.600000	4e-10	1	-3.4e-13
00:10:34.600000	4e-10	1	2.98e-13
00:10:34.600000	4e-10	1	6.17e-13
00:10:34.600000	4e-10	1	1.06e-13
00:10:34.600000	4e-10	1	-1.49e-13
00:10:34.600000	4e-10	1	4.25e-13
00:10:34.600000	4e-10	1	2.98e-13
00:10:34.600000	4e-10	1	4.26e-14
00:10:34.600000	4e-10	1	1.13e-12
00:10:34.600000	4e-10	1	6.8e-13
00:10:34.600000	4e-10	1	6.8e-13
00:10:34.600000	4e-10	1	1.06e-13
00:10:34.600000	4e-10	1	5.53e-13
00:10:34.600000	4e-10	1	1.06e-13
00:10:34.600000	4e-10	1	-8.49e-14
00:10:34.600000	4e-10	1	3.62e-13
00:10:34.600000	4e-10	1	2.34e-13
00:10:34.600000	4e-10	1	4.26e-14
00:10:34.600000	4e-10	1	4.26e-14
00:10:34.600000	4e-10	1	6.8e-13
00:10:34.600000	4e-10	1	-2.12e-13
00:10:34.600000	4e-10	1	-8.49e-14
00:10:34.600000	4e-10	1	4.89e-13
00:10:34.600000	4e-10	1	2.98e-13
00:10:34.600000	4e-10	1	4.25e-13
00:10:34.600000	4e-10	1	7.44e-13
00:10:34.600000	4e-10	1	-8.49e-14
00:10:34.600000	4e-10	1	-3.4e-13
00:10:34.600000	4e-10	1	-8.49e-14
00:10:34.600000	4e-10	1	2.34e-13
00:10:34.600000	4e-10	1	-8.49e-14
00:10:34.600000	4e-10	1	4.26e-14
00:10:34.600000	4e-10	1	4.25e-13
00:10:34.600000	4e-10	1	4.25e-13
00:10:34.600000	4e-10	1	4.25e-13
00:10:34.600000	4e-10	1	3.62e-13
00:10:34.600000	4e-10	1	-2.11e-14
00:10:34.600000	4e-10	1	2.98e-13
00:10:34.600000	4e-10	1	-2.11e-14
00:10:34.600000	4e-10	1	1.06e-12
00:10:34.600000	4e-10	1	-1.49e-13
00:10:34.600000	4e-10	1	1.7e-13
00:10:34.600000	4e-10	1	1.13e-12
00:10:34.600000	4e-10	1	3.62e-13
00:10:34.600000	4e-10	1	-4.68e-13
00:10:34.600000	4e-10	1	3.62e-13
00:10:34.600000	4e-10	1	-1.49e-13
00:10:34.600000	4e-10	1	7.44e-13
00:10:34.600000	4e-10	1	-1.49e-13
00:10:34.600000	4e-10	1	3.62e-13
00:10:34.600000	4e-10	1	1.06e-13
00:10:34.600000	4e-10	1	2.34e-13
00:10:34.600000	4e-10	1	1.19e-12
00:10:34.600000	4e-10	1	-2.76e-13
00:10:34.600000	4e-10	1	2.98e-13
00:10:34.600000	4e-10	1	4.89e-13
00:10:34.600000	4e-10	1	-2.11e-14
00:10:34.600000	4e-10	1	-8.49e-14
00:10:34.600000	4e-10	1	-8.49e-14
00:10:34.600000	4e-10	1	2.34e-13
00:10:34.600000	4e-10	1	8.72e-13
00:10:34.600000	4e-10	1	1.7e-13
00:10:34.600000	4e-10	1	4.89e-13
00:10:34.600000	4e-10	1	7.44e-13
00:10:34.600000	4e-10	1	2.34e-13
00:10:34.600000	4e-10	1	4.89e-13
00:10:34.600000	4e-10	1	4.26e-14
00:10:34.600000	4e-10	1	1.7e-13
00:10:34.600000	4e-10	1	2.34e-13
00:10:34.600000	4e-10	1	3.62e-13
00:10:34.600000	4e-10	1	2.34e-13
00:10:34.600000	4e-10	1	9.36e-13
00:10:34.600000	4e-10	1	6.17e-13
00:10:34.600000	4e-10	1	6.17e-13
00:10:34.600000	4e-10	1	7.44e-13
00:10:34.600000	4e-10	1	6.17e-13
00:10:34.600000	4e-10	1	2.34e-13
00:10:34.600000	4e-10	1	1.13e-12
00:10:34.600000	4e-10	1	7.44e-13
00:10:34.600000	4e-10	1	2.34e-13
00:10:34.600000	4e-10	1	4.25e-13
00:10:34.600000	4e-10	1	6.17e-13
00:10:34.600000	4e-10	1	-8.49e-14
00:10:34.600000	4e-10	1	8.08e-13
00:10:34.600000	4e-10	1	8.72e-13
00:10:34.600000	4e-10	1	2.34e-13
00:10:34.600000	4e-10	1	3.62e-13
00:10:34.600000	4e-10	1	1.7e-13
00:10:34.600000	4e-10	1	1.06e-13
00:10:34.600000	4e-10	1	6.17e-13
00:10:34.600000	4e-10	1	2.98e-13
00:10:34.600000	4e-10	1	-8.49e-14
00:10:34.600000	4e-10	1	4.25e-13
00:10:34.600000	4e-10	1	6.17e-13
00:10:34.600000	4e-10	1	-1.49e-13
00:10:34.600000	4e-10	1	-8.49e-14
00:10:34.600000	4e-10	1	1.06e-12
00:10:34.600000	4e-10	1	4.26e-14
00:10:34.600000	4e-10	1	1.06e-13
00:10:34.600000	4e-10	1	3.62e-13
00:10:34.600000	4e-10	1	-2.76e-13
00:10:34.600000	4e-10	1	2.98e-13
00:10:34.600000	4e-10	1	-4.04e-13
00:10:34.600000	4e-10	1	2.98e-13
00:10:34.600000	4e-10	1	2.98e-13
00:10:34.600000	4e-10	1	1.06e-13
00:10:34.600000	4e-10	1	6.17e-13
00:10:34.600000	4e-10	1	4.25e-13
00:10:34.600000	4e-10	1	-3.4e-13
00:10:34.600000	4e-10	1	1.06e-13
00:10:34.600000	4e-10	1	1.06e-13
00:10:34.600000	4e-10	1	8.72e-13
00:10:34.600000	4e-10	1	-8.49e-14
00:10:34.600000	4e-10	1	-4.68e-13
00:10:34.600000	4e-10	1	-2.11e-14
00:10:34.600000	4e-10	1	-8.49e-14
00:10:34.600000	4e-10	1	6.8e-13
00:10:34.600000	4e-10	1	3.62e-13
00:10:34.600000	4e-10	1	9.99e-13
00:10:34.600000	4e-10	1	4.89e-13
00:10:34.600000	4e-10	1	6.17e-13
00:10:34.600000	4e-10	1	2.98e-13
00:10:34.600000	4e-10	1	8.08e-13
00:10:34.600000	4e-10	1	1.13e-12
00:10:34.600000	4e-10	1	4.25e-13
00:10:34.600000	4e-10	1	2.98e-13
00:10:34.600000	4e-10	1	1.7e-13
00:10:34.600000	4e-10	1	4.25e-13
00:10:34.600000	4e-10	1	6.17e-13
00:10:34.600000	4e-10	1	3.62e-13
00:10:34.600000	4e-10	1	4.25e-13
00:10:34.600000	4e-10	1	-1.49e-13
00:10:34.600000	4e-10	1	6.8e-13
00:10:34.600000	4e-10	1	1.7e-13
00:10:34.600000	4e-10	1	-1.49e-13
00:10:34.600000	4e-10	1	4.26e-14
00:10:34.600000	4e-10	1	2.34e-13
00:10:34.600000	4e-10	1	-2.12e-13
00:10:34.600000	4e-10	1	-2.11e-14
00:10:34.600000	4e-10	1	4.25e-13
00:10:34.600000	4e-10	1	5.53e-13
00:10:34.600000	4e-10	1	-8.49e-14
00:10:34.600000	4e-10	1	1.06e-13
00:10:34.600000	4e-10	1	1.06e-13
00:10:34.600000	4e-10	1	1.06e-12
00:10:34.600000	4e-10	1	1.7e-13
00:10:34.600000	4e-10	1	-4.68e-13
00:10:34.600000	4e-10	1	-2.11e-14
00:10:34.600000	4e-10	1	-2.11e-14
00:10:34.600000	4e-10	1	4.26e-14
00:10:34.600000	4e-10	1	3.62e-13
00:10:34.600000	4e-10	1	1.06e-13
00:10:34.600000	4e-10	1	5.53e-13
00:10:34.600000	4e-10	0.998	7.44e-13
00:10:34.600000	4e-10	0.989	-2.12e-13
00:10:34.600000	4e-10	0.99	1.7e-13
00:10:34.600000	4e-10	0.99	-8.49e-14
00:10:34.600000	4e-10	0.991	-4.17e-12
00:10:34.600000	4e-10	0.991	-2.54e-11
00:10:34.600000	4e-10	0.99	-2.94e-11
00:10:34.600000	4e-10	0.99	-1.04e-11
00:10:34.600000	4e-10	0.991	-8.18e-12
00:10:34.600000	4e-10	0.99	-2.44e-12
00:10:34.600000	4e-10	0.989	-2.57e-12
00:10:34.600000	4e-10	0.98	-4.04e-13
00:10:34.600000	4e-10	0.981	1.7e-13
00:10:34.600000	4e-10	0.98	2.34e-13
00:10:34.600000	4e-10	0.98	-3.91e-12
00:10:34.600000	4e-10	0.981	-2.32e-11
00:10:34.600000	4e-10	0.98	-2.94e-11
00:10:34.600000	4e-10	0.981	-1.08e-11
00:10:34.600000	4e-10	0.981	-9.46e-12
00:10:34.600000	4e-10	0.981	-3.27e-12
00:10:34.600000	4e-10	0.979	-2.44e-12
00:10:34.600000	4e-10	0.97	-7.23e-13
00:10:34.600000	4e-10	0.97	-8.49e-14
00:10:34.600000	4e-10	0.97	-1.3e-12
00:10:34.600000	4e-10	0.97	-5.19e-12
00:10:34.600000	4e-10	0.97	-2.37e-11
00:10:34.600000	4e-10	0.97	-3.01e-11
00:10:34.600000	4e-10	0.971	-1.16e-11
00:10:34.600000	4e-10	0.97	-8.57e-12
00:10:34.600000	4e-10	0.97	-3.02e-12
00:10:34.600000	4e-10	0.969	-3.08e-12
00:10:34.600000	4e-10	0.96	-2.76e-13
00:10:34.600000	4e-10	0.961	-1.04e-12
00:10:34.600000	4e-10	0.96	-9.78e-13
00:10:34.600000	4e-10	0.961	-4.36e-12
00:10:34.600000	4e-10	0.961	-2.23e-11
00:10:34.600000	4e-10	0.961	-2.95e-11
00:10:34.600000	4e-10	0.961	-1.11e-11
00:10:34.600000	4e-10	0.96	-8.82e-12
00:10:34.600000	4e-10	0.96	-3.27e-12
00:10:34.600000	4e-10	0.959	-2.25e-12
00:10:34.600000	4e-10	0.95	-8.5e-13
00:10:34.600000	4e-10	0.951	-8.49e-14
00:10:34.600000	4e-10	0.951	-7.86e-13
00:10:34.600000	4e-10	0.95	-5.06e-12
00:10:34.600000	4e-10	0.95	-2.43e-11
00:10:34.600000	4e-10	0.95	-2.87e-11
00:10:34.600000	4e-10	0.95	-1.08e-11
00:10:34.600000	4e-10	0.95	-8.57e-12
00:10:34.600000	4e-10	0.951	-3.02e-12
00:10:34.600000	4e-10	0.949	-2.06e-12
00:10:34.600000	4e-10	0.94	-2.76e-13
00:10:34.600000	4e-10	0.941	-2.11e-14
00:10:34.600000	4e-10	0.94	-2.76e-13
00:10:34.600000	4e-10	0.94	-3.15e-12
00:10:34.600000	4e-10	0.94	-2.26e-11
00:10:34.600000	4e-10	0.94	-2.95e-11
00:10:34.600000	4e-10	0.94	-1.13e-11
00:10:34.600000	4e-10	0.941	-8.89e-12
00:10:34.600000	4e-10	0.941	-3.34e-12
00:10:34.600000	4e-10	0.94	-2.95e-12
00:10:34.600000	4e-10	0.94	-9.14e-13
00:10:34.600000	4e-10	0.94	-2.12e-13
00:10:34.600000	4e-10	0.941	-2.12e-13
00:10:34.600000	4e-10	0.941	-8.5e-13
00:10:34.600000	4e-10	0.941	4.89e-13
00:10:34.600000	4e-10	0.94	6.17e-13
00:10:34.600000	4e-10	0.941	2.34e-13
00:10:34.600000	4e-10	0.941	1.06e-13
00:10:34.600000	4e-10	0.94	-2.12e-13
00:10:34.600000	4e-10	0.94	-2.11e-14
00:10:34.600000	4e-10	0.94	1.06e-13
00:10:34.600000	4e-10	0.94	1.13e-12
00:10:34.600000	4e-10	0.94	1.7e-13
00:10:34.600000	4e-10	0.94	2.98e-13
00:10:34.600000	4e-10	0.94	4.89e-13
00:10:34.600000	4e-10	0.941	4.89e-13
00:10:34.600000	4e-10	0.94	4.26e-14
00:10:34.600000	4e-10	0.94	8.08e-13
00:10:34.600000	4e-10	0.94	4.89e-13
00:10:34.600000	4e-10	0.94	4.26e-14
00:10:34.600000	4e-10	0.94	1.06e-13
00:10:34.600000	4e-10	0.94	4.25e-13
00:10:34.600000	4e-10	0.94	5.53e-13
00:10:34.600000	4e-10	0.94	1.06e-13
00:10:34.600000	4e-10	0.941	5.53e-13
00:10:34.600000	4e-10	0.94	4.25e-13
00:10:34.600000	4e-10	0.94	-1.49e-13
00:10:34.600000	4e-10	0.94	3.62e-13
00:10:34.600000	4e-10	0.941	-8.49e-14
00:10:34.600000	4e-10	0.94	4.25e-13
00:10:34.600000	4e-10	0.94	-2.12e-13
00:10:34.600000	4e-10	0.94	4.26e-14
00:10:34.600000	4e-10	0.94	6.17e-13
00:10:34.600000	4e-10	0.94	-4.04e-13
00:10:34.600000	4e-10	0.941	-1.49e-13
00:10:34.600000	4e-10	0.94	9.36e-13
00:10:34.600000	4e-10	0.94	2.34e-13
00:10:34.600000	4e-10	0.94	-2.11e-14
00:10:34.600000	4e-10	0.94	-8.49e-14
00:10:34.600000	4e-10	0.939	6.8e-13
00:10:34.600000	4e-10	0.93	-8.49e-14
00:10:34.600000	4e-10	0.931	-8.49e-14
00:10:34.600000	4e-10	0.931	-2.11e-14
00:10:34.600000	4e-10	0.931	-3.08e-12
00:10:34.600000	4e-10	0.931	-2.1e-11
00:10:34.600000	4e-10	0.93	-3.08e-11
00:10:34.600000	4e-10	0.931	-1.19e-11
00:10:34.600000	4e-10	0.931	-9.21e-12
00:10:34.600000	4e-10	0.93	-3.27e-12
00:10:34.600000	4e-10	0.928	-2.51e-12
00:10:34.600000	4e-10	0.92	-5.95e-13
00:10:34.600000	4e-10	0.921	-3.4e-13
00:10:34.600000	4e-10	0.921	-4.68e-13
00:10:34.600000	4e-10	0.92	-4.36e-12
00:10:34.600000	4e-10	0.92	-2.35e-11
00:10:34.600000	4e-10	0.921	-2.94e-11
00:10:34.600000	4e-10	0.92	-1.16e-11
00:10:34.600000	4e-10	0.92	-8.5e-12
00:10:34.600000	4e-10	0.92	-2.64e-12
00:10:34.600000	4e-10	0.919	-1.87e-12
00:10:34.600000	4e-10	0.911	-7.23e-13
00:10:34.600000	4e-10	0.911	1.06e-13
00:10:34.600000	4e-10	0.91	2.34e-13
00:10:34.600000	4e-10	0.911	-3.4e-12
00:10:34.600000	4e-10	0.911	-1.96e-11
00:10:34.600000	4e-10	0.91	-3.15e-11
00:10:34.600000	4e-10	0.911	-1.23e-11
00:10:34.600000	4e-10	0.911	-8.69e-12
00:10:34.600000	4e-10	0.911	-3.72e-12
00:10:34.600000	4e-10	0.909	-2.13e-12
00:10:34.600000	4e-10	0.9	-6.59e-13
00:10:34.600000	4e-10	0.901	-7.86e-13
00:10:34.600000	4e-10	0.9	-9.14e-13
00:10:34.600000	4e-10	0.9	-3.27e-12
00:10:34.600000	4e-10	0.9	-2.26e-11
00:10:34.600000	4e-10	0.901	-3.03e-11
00:10:34.600000	4e-10	0.9	-1.05e-11
00:10:34.600000	4e-10	0.901	-8.76e-12
00:10:34.600000	4e-10	0.9	-3.66e-12
00:10:34.600000	4e-10	0.899	-2.7e-12
00:10:34.600000	4e-10	0.89	-1.11e-12
00:10:34.600000	4e-10	0.89	-8.49e-14
00:10:34.600000	4e-10	0.89	-7.86e-13
00:10:34.600000	4e-10	0.89	-3.34e-12
00:10:34.600000	4e-10	0.89	-2.18e-11
00:10:34.600000	4e-10	0.89	-3.13e-11
00:10:34.600000	4e-10	0.89	-1.23e-11
00:10:34.600000	4e-10	0.89	-9.14e-12
00:10:34.600000	4e-10	0.89	-3.53e-12
00:10:34.600000	4e-10	0.889	-2.25e-12
00:10:34.600000	4e-10	0.879	-7.86e-13
00:10:34.600000	4e-10	0.881	-5.95e-13
00:10:34.600000	4e-10	0.881	-9.14e-13
00:10:34.600000	4e-10	0.88	-3.4e-12
00:10:34.600000	4e-10	0.88	-2.5e-11
00:10:34.600000	4e-10	0.881	-2.88e-11
00:10:34.600000	4e-10	0.881	-1.06e-11
00:10:34.600000	4e-10	0.881	-8.76e-12
00:10:34.600000	4e-10	0.881	-3.02e-12
00:10:34.600000	4e-10	0.879	-1.62e-12
00:10:34.600000	4e-10	0.87	-5.95e-13
00:10:34.600000	4e-10	0.871	-2.76e-13
00:10:34.600000	4e-10	0.87	5.53e-13
00:10:34.600000	4e-10	0.87	-3.91e-12
00:10:34.600000	4e-10	0.87	-2.15e-11
00:10:34.600000	4e-10	0.871	-3.03e-11
00:10:34.600000	4e-10	0.87	-1.25e-11
00:10:34.600000	4e-10	0.871	-9.01e-12
00:10:34.600000	4e-10	0.87	-3.4e-12
00:10:34.600000	4e-10	0.868	-2.51e-12
00:10:34.600000	4e-10	0.86	-1.23e-12
00:10:34.600000	4e-10	0.86	-1.04e-12
00:10:34.600000	4e-10	0.861	-4.68e-13
00:10:34.600000	4e-10	0.861	-4.04e-12
00:10:34.600000	4e-10	0.861	-2.51e-11
00:10:34.600000	4e-10	0.86	-2.94e-11
00:10:34.600000	4e-10	0.861	-1.07e-11
00:10:34.600000	4e-10	0.861	-8.38e-12
00:10:34.600000	4e-10	0.861	-3.08e-12
00:10:34.600000	4e-10	0.859	-2.7e-12
00:10:34.600000	4e-10	0.85	-9.78e-13
00:10:34.600000	4e-10	0.851	-8.5e-13
00:10:34.600000	4e-10	0.85	-3.4e-13
00:10:34.600000	4e-10	0.851	-4.1e-12
00:10:34.600000	4e-10	0.85	-2.25e-11
00:10:34.600000	4e-10	0.85	-2.94e-11
00:10:34.600000	4e-10	0.85	-1.12e-11
00:10:34.600000	4e-10	0.851	-8.69e-12
00:10:34.600000	4e-10	0.851	-3.47e-12
00:10:34.600000	4e-10	0.849	-2.25e-12
00:10:34.600000	4e-10	0.84	-3.4e-13
00:10:34.600000	4e-10	0.841	-3.4e-13
00:10:34.600000	4e-10	0.84	4.25e-13
00:10:34.600000	4e-10	0.84	-5.06e-12
00:10:34.600000	4e-10	0.84	-2.34e-11
00:10:34.600000	4e-10	0.841	-2.85e-11
00:10:34.600000	4e-10	0.841	-1.14e-11
00:10:34.600000	4e-10	0.841	-7.99e-12
00:10:34.600000	4e-10	0.84	-3.72e-12
00:10:34.600000	4e-10	0.839	-2.13e-12
00:10:34.600000	4e-10	0.83	-1.17e-12
00:10:34.600000	4e-10	0.831	-2.76e-13
00:10:34.600000	4e-10	0.831	-2.76e-13
00:10:34.600000	4e-10	0.831	-4.29e-12
00:10:34.600000	4e-10	0.831	-2.26e-11
00:10:34.600000	4e-10	0.831	-3e-11
00:10:34.600000	4e-10	0.831	-1.2e-11
00:10:34.600000	4e-10	0.831	-8.76e-12
00:10:34.600000	4e-10	0.831	-3.72e-12
00:10:34.600000	4e-10	0.829	-2e-12
00:10:34.600000	4e-10	0.82	-5.31e-13
00:10:34.600000	4e-10	0.821	-4.04e-13
00:10:34.600000	4e-10	0.82	-7.23e-13
00:10:34.600000	4e-10	0.82	-4.74e-12
00:10:34.600000	4e-10	0.82	-2.22e-11
00:10:34.600000	4e-10	0.82	-2.93e-11
00:10:34.600000	4e-10	0.82	-1.14e-11
00:10:34.600000	4e-10	0.82	-9.27e-12
00:10:34.600000	4e-10	0.821	-2.89e-12
00:10:34.600000	4e-10	0.818	-2.13e-12
00:10:34.600000	4e-10	0.81	-9.78e-13
00:10:34.700000	4e-10	0.81	-8.5e-13
00:10:34.700000	4e-10	0.811	1.7e-13
00:10:34.700000	4e-10	0.811	-4.68e-12
00:10:34.700000	4e-10	0.81	-2.47e-11
00:10:34.700000	4e-10	0.81	-2.92e-11
00:10:34.700000	4e-10	0.81	-1.11e-11
00:10:34.700000	4e-10	0.81	-8.38e-12
00:10:34.700000	4e-10	0.81	-2.95e-12
00:10:34.700000	4e-10	0.808	-2.89e-12
00:10:34.700000	4e-10	0.8	-1.42e-12
00:10:34.700000	4e-10	0.801	-9.14e-13
00:10:34.700000	4e-10	0.8	-4.68e-13
00:10:34.700000	4e-10	0.801	-5.12e-12
00:10:34.700000	4e-10	0.801	-2.5e-11
00:10:34.700000	4e-10	0.8	-2.86e-11
00:10:34.700000	4e-10	0.8	-1.07e-11
00:10:34.700000	4e-10	0.8	-8.25e-12
00:10:34.700000	4e-10	0.801	-3.85e-12
00:10:34.700000	4e-10	0.799	-2e-12
00:10:34.700000	4e-10	0.789	-7.23e-13
00:10:34.700000	4e-10	0.79	-7.23e-13
00:10:34.700000	4e-10	0.79	-2.12e-13
00:10:34.700000	4e-10	0.79	-6.02e-12
00:10:34.700000	4e-10	0.79	-2.54e-11
00:10:34.700000	4e-10	0.79	-2.79e-11
00:10:34.700000	4e-10	0.79	-1.06e-11
00:10:34.700000	4e-10	0.79	-8.25e-12
00:10:34.700000	4e-10	0.79	-3.34e-12
00:10:34.700000	4e-10	0.789	-2.19e-12
00:10:34.700000	4e-10	0.78	-6.59e-13
00:10:34.700000	4e-10	0.781	-2.11e-14
00:10:34.700000	4e-10	0.78	-5.31e-13
00:10:34.700000	4e-10	0.78	-4.42e-12
00:10:34.700000	4e-10	0.78	-2.29e-11
00:10:34.700000	4e-10	0.781	-2.98e-11
00:10:34.700000	4e-10	0.781	-1.14e-11
00:10:34.700000	4e-10	0.78	-9.08e-12
00:10:34.700000	4e-10	0.781	-3.47e-12
00:10:34.700000	4e-10	0.779	-1.87e-12
00:10:34.700000	4e-10	0.77	-1.04e-12
00:10:34.700000	4e-10	0.771	-4.04e-13
00:10:34.700000	4e-10	0.77	-4.68e-13
00:10:34.700000	4e-10	0.77	-3.72e-12
00:10:34.700000	4e-10	0.77	-2.2e-11
00:10:34.700000	4e-10	0.77	-2.94e-11
00:10:34.700000	4e-10	0.77	-1.19e-11
00:10:34.700000	4e-10	0.77	-8.63e-12
00:10:34.700000	4e-10	0.77	-3.53e-12
00:10:34.700000	4e-10	0.769	-2.51e-12
00:10:34.700000	4e-10	0.76	-7.23e-13
00:10:34.700000	4e-10	0.761	-5.31e-13
00:10:34.700000	4e-10	0.76	-2.12e-13
00:10:34.700000	4e-10	0.76	-4.36e-12
00:10:34.700000	4e-10	0.761	-2.3e-11
00:10:34.700000	4e-10	0.76	-2.95e-11
00:10:34.700000	4e-10	0.761	-1.16e-11
00:10:34.700000	4e-10	0.76	-9.01e-12
00:10:34.700000	4e-10	0.76	-3.02e-12
00:10:34.700000	4e-10	0.76	-2.57e-12
00:10:34.700000	4e-10	0.749	-1.42e-12
00:10:34.700000	4e-10	0.751	-4.68e-13
00:10:34.700000	4e-10	0.751	-8.49e-14
00:10:34.700000	4e-10	0.751	-4.17e-12
00:10:34.700000	4e-10	0.75	-2.34e-11
00:10:34.700000	4e-10	0.751	-3.07e-11
00:10:34.700000	4e-10	0.75	-1.17e-11
00:10:34.700000	4e-10	0.75	-9.21e-12
00:10:34.700000	4e-10	0.751	-3.02e-12
00:10:34.700000	4e-10	0.748	-2.25e-12
00:10:34.700000	4e-10	0.74	-1.36e-12
00:10:34.700000	4e-10	0.741	-4.04e-13
00:10:34.700000	4e-10	0.74	2.98e-13
00:10:34.700000	4e-10	0.74	-5.7e-12
00:10:34.700000	4e-10	0.74	-2.48e-11
00:10:34.700000	4e-10	0.74	-2.95e-11
00:10:34.700000	4e-10	0.74	-1.16e-11
00:10:34.700000	4e-10	0.74	-8.89e-12
00:10:34.700000	4e-10	0.74	-3.53e-12
00:10:34.700000	4e-10	0.739	-1.81e-12
00:10:34.700000	4e-10	0.729	-4.68e-13
00:10:34.700000	4e-10	0.73	-6.59e-13
00:10:34.700000	4e-10	0.73	4.26e-14
00:10:34.700000	4e-10	0.73	-5.44e-12
00:10:34.700000	4e-10	0.73	-2.46e-11
00:10:34.700000	4e-10	0.73	-2.84e-11
00:10:34.700000	4e-10	0.73	-1.09e-11
00:10:34.700000	4e-10	0.73	-9.01e-12
00:10:34.700000	4e-10	0.73	-3.91e-12
00:10:34.700000	4e-10	0.729	-2.13e-12
00:10:34.700000	4e-10	0.72	-6.59e-13
00:10:34.700000	4e-10	0.721	-2.76e-13
00:10:34.700000	4e-10	0.72	-3.4e-13
00:10:34.700000	4e-10	0.72	-3.53e-12
00:10:34.700000	4e-10	0.721	-2.27e-11
00:10:34.700000	4e-10	0.72	-2.95e-11
00:10:34.700000	4e-10	0.721	-1.1e-11
00:10:34.700000	4e-10	0.72	-8.95e-12
00:10:34.700000	4e-10	0.72	-3.53e-12
00:10:34.700000	4e-10	0.718	-2.13e-12
00:10:34.700000	4e-10	0.709	-8.5e-13
00:10:34.700000	4e-10	0.71	-2.12e-13
00:10:34.700000	4e-10	0.71	-5.95e-13
00:10:34.700000	4e-10	0.71	-5.51e-12
00:10:34.700000	4e-10	0.71	-2.52e-11
00:10:34.700000	4e-10	0.71	-2.94e-11
00:10:34.700000	4e-10	0.711	-1.07e-11
00:10:34.700000	4e-10	0.71	-8.06e-12
00:10:34.700000	4e-10	0.71	-2.89e-12
00:10:34.700000	4e-10	0.709	-1.93e-12
00:10:34.700000	4e-10	0.699	-9.14e-13
00:10:34.700000	4e-10	0.7	1.7e-13
00:10:34.700000	4e-10	0.7	4.26e-14
00:10:34.700000	4e-10	0.7	-5e-12
00:10:34.700000	4e-10	0.701	-2.44e-11
00:10:34.700000	4e-10	0.7	-2.76e-11
00:10:34.700000	4e-10	0.7	-1.02e-11
00:10:34.700000	4e-10	0.701	-8.38e-12
00:10:34.700000	4e-10	0.7	-3.15e-12
00:10:34.700000	4e-10	0.699	-2.19e-12
00:10:34.700000	4e-10	0.689	-5.95e-13
00:10:34.700000	4e-10	0.691	-6.59e-13
00:10:34.700000	4e-10	0.69	4.26e-14
00:10:34.700000	4e-10	0.691	-5.44e-12
00:10:34.700000	4e-10	0.691	-2.49e-11
00:10:34.700000	4e-10	0.691	-2.79e-11
00:10:34.700000	4e-10	0.691	-1.11e-11
00:10:34.700000	4e-10	0.69	-8.63e-12
00:10:34.700000	4e-10	0.691	-3.72e-12
00:10:34.700000	4e-10	0.689	-2.51e-12
00:10:34.700000	4e-10	0.68	-5.95e-13
00:10:34.700000	4e-10	0.681	-4.04e-13
00:10:34.700000	4e-10	0.68	-1.49e-13
00:10:34.700000	4e-10	0.681	-4.61e-12
00:10:34.700000	4e-10	0.681	-2.38e-11
00:10:34.700000	4e-10	0.681	-2.87e-11
00:10:34.700000	4e-10	0.681	-1.13e-11
00:10:34.700000	4e-10	0.68	-8.57e-12
00:10:34.700000	4e-10	0.681	-2.95e-12
00:10:34.700000	4e-10	0.679	-2.06e-12
00:10:34.700000	4e-10	0.67	-5.95e-13
00:10:34.700000	4e-10	0.67	-4.68e-13
00:10:34.700000	4e-10	0.67	-4.04e-13
00:10:34.700000	4e-10	0.67	-3.27e-12
00:10:34.700000	4e-10	0.67	-2.25e-11
00:10:34.700000	4e-10	0.671	-3.05e-11
00:10:34.700000	4e-10	0.671	-1.25e-11
00:10:34.700000	4e-10	0.671	-8.57e-12
00:10:34.700000	4e-10	0.671	-3.66e-12
00:10:34.700000	4e-10	0.669	-1.62e-12
00:10:34.700000	4e-10	0.66	-9.14e-13
00:10:34.700000	4e-10	0.661	-3.4e-13
00:10:34.700000	4e-10	0.661	-8.5e-13
00:10:34.700000	4e-10	0.661	-4.68e-12
00:10:34.700000	4e-10	0.66	-2.15e-11
00:10:34.700000	4e-10	0.661	-3.06e-11
00:10:34.700000	4e-10	0.66	-1.21e-11
00:10:34.700000	4e-10	0.66	-9.27e-12
00:10:34.700000	4e-10	0.661	-3.91e-12
00:10:34.700000	4e-10	0.659	-2e-12
00:10:34.700000	4e-10	0.65	-1.04e-12
00:10:34.700000	4e-10	0.651	-6.59e-13
00:10:34.700000	4e-10	0.651	-5.95e-13
00:10:34.700000	4e-10	0.65	-2.89e-12
00:10:34.700000	4e-10	0.651	-2.32e-11
00:10:34.700000	4e-10	0.651	-2.9e-11
00:10:34.700000	4e-10	0.65	-1.06e-11
00:10:34.700000	4e-10	0.651	-8.76e-12
00:10:34.700000	4e-10	0.651	-3.47e-12
00:10:34.700000	4e-10	0.648	-2.64e-12
00:10:34.700000	4e-10	0.639	-1.11e-12
00:10:34.700000	4e-10	0.641	-2.76e-13
00:10:34.700000	4e-10	0.64	4.89e-13
00:10:34.700000	4e-10	0.64	-4.36e-12
00:10:34.700000	4e-10	0.641	-2.47e-11
00:10:34.700000	4e-10	0.641	-2.97e-11
00:10:34.700000	4e-10	0.641	-1.04e-11
00:10:34.700000	4e-10	0.641	-8.5e-12
00:10:34.700000	4e-10	0.641	-3.21e-12
00:10:34.700000	4e-10	0.639	-2.19e-12
00:10:34.700000	4e-10	0.63	-9.14e-13
00:10:34.700000	4e-10	0.631	1.06e-13
00:10:34.700000	4e-10	0.631	-5.31e-13
00:10:34.700000	4e-10	0.631	-4.74e-12
00:10:34.700000	4e-10	0.631	-2.5e-11
00:10:34.700000	4e-10	0.631	-2.9e-11
00:10:34.700000	4e-10	0.631	-1.08e-11
00:10:34.700000	4e-10	0.631	-8.44e-12
00:10:34.700000	4e-10	0.631	-3.34e-12
00:10:34.700000	4e-10	0.629	-2.51e-12
00:10:34.700000	4e-10	0.62	-7.86e-13
00:10:34.700000	4e-10	0.621	2.34e-13
00:10:34.700000	4e-10	0.62	-8.49e-14
00:10:34.700000	4e-10	0.621	-3.72e-12
00:10:34.700000	4e-10	0.62	-2.24e-11
00:10:34.700000	4e-10	0.621	-3.05e-11
00:10:34.700000	4e-10	0.62	-1.18e-11
00:10:34.700000	4e-10	0.62	-9.21e-12
00:10:34.700000	4e-10	0.62	-3.53e-12
00:10:34.700000	4e-10	0.619	-1.62e-12
00:10:34.700000	4e-10	0.61	-1.11e-12
00:10:34.700000	4e-10	0.61	-3.4e-13
00:10:34.700000	4e-10	0.61	4.26e-14
00:10:34.700000	4e-10	0.61	-4.1e-12
00:10:34.700000	4e-10	0.611	-2.33e-11
00:10:34.700000	4e-10	0.611	-3.1e-11
00:10:34.700000	4e-10	0.61	-1.18e-11
00:10:34.700000	4e-10	0.611	-8.76e-12
00:10:34.700000	4e-10	0.61	-3.4e-12
00:10:34.700000	4e-10	0.609	-2.64e-12
00:10:34.700000	4e-10	0.6	-1.11e-12
00:10:34.700000	4e-10	0.602	1.06e-13
00:10:34.700000	4e-10	0.601	-4.68e-13
00:10:34.700000	4e-10	0.6	-3.34e-12
00:10:34.700000	4e-10	0.601	-2.29e-11
00:10:34.700000	4e-10	0.6	-3.02e-11
00:10:34.700000	4e-10	0.6	-1.11e-11
00:10:34.700000	4e-10	0.601	-8.5e-12
00:10:34.700000	4e-10	0.601	-3.98e-12
00:10:34.700000	4e-10	0.599	-2.25e-12
00:10:34.700000	4e-10	0.591	-4.04e-13
00:10:34.700000	4e-10	0.591	-2.76e-13
00:10:34.700000	4e-10	0.591	-5.31e-13
00:10:34.700000	4e-10	0.59	-4.29e-12
00:10:34.700000	4e-10	0.591	-2.37e-11
00:10:34.700000	4e-10	0.59	-3.03e-11
00:10:34.700000	4e-10	0.59	-1.18e-11
00:10:34.700000	4e-10	0.59	-9.33e-12
00:10:34.700000	4e-10	0.59	-3.66e-12
00:10:34.700000	4e-10	0.589	-2.06e-12
00:10:34.700000	4e-10	0.58	-2.11e-14
00:10:34.700000	4e-10	0.581	-7.86e-13
00:10:34.700000	4e-10	0.58	-1.49e-13
00:10:34.700000	4e-10	0.581	-3.21e-12
00:10:34.700000	4e-10	0.58	-2.37e-11
00:10:34.700000	4e-10	0.58	-2.92e-11
00:10:34.700000	4e-10	0.58	-1.19e-11
00:10:34.700000	4e-10	0.581	-8.57e-12
00:10:34.700000	4e-10	0.581	-3.53e-12
00:10:34.700000	4e-10	0.579	-2.64e-12
00:10:34.700000	4e-10	0.57	-1.49e-13
00:10:34.700000	4e-10	0.571	-4.68e-13
00:10:34.700000	4e-10	0.57	-4.68e-13
00:10:34.700000	4e-10	0.57	-4.23e-12
00:10:34.700000	4e-10	0.571	-2.24e-11
00:10:34.700000	4e-10	0.57	-3.07e-11
00:10:34.700000	4e-10	0.57	-1.23e-11
00:10:34.700000	4e-10	0.571	-9.4e-12
00:10:34.700000	4e-10	0.57	-2.89e-12
00:10:34.700000	4e-10	0.568	-2.06e-12
00:10:34.700000	4e-10	0.559	-5.95e-13
00:10:34.700000	4e-10	0.56	-5.31e-13
00:10:34.700000	4e-10	0.56	-7.86e-13
00:10:34.700000	4e-10	0.561	-5e-12
00:10:34.700000	4e-10	0.561	-2.48e-11
00:10:34.700000	4e-10	0.56	-2.81e-11
00:10:34.700000	4e-10	0.56	-1.1e-11
00:10:34.700000	4e-10	0.56	-8.25e-12
00:10:34.700000	4e-10	0.56	-2.57e-12
00:10:34.700000	4e-10	0.558	-1.87e-12
00:10:34.700000	4e-10	0.55	-3.4e-13
00:10:34.700000	4e-10	0.551	-9.78e-13
00:10:34.700000	4e-10	0.55	-2.12e-13
00:10:34.700000	4e-10	0.55	-3.66e-12
00:10:34.700000	4e-10	0.55	-2.39e-11
00:10:34.700000	4e-10	0.551	-2.95e-11
00:10:34.700000	4e-10	0.55	-1.09e-11
00:10:34.700000	4e-10	0.55	-8.95e-12
00:10:34.700000	4e-10	0.55	-2.95e-12
00:10:34.700000	4e-10	0.549	-1.93e-12
00:10:34.700000	4e-10	0.54	-6.59e-13
00:10:34.700000	4e-10	0.541	3.62e-13
00:10:34.700000	4e-10	0.54	-4.04e-13
00:10:34.700000	4e-10	0.54	-3.47e-12
00:10:34.700000	4e-10	0.54	-2.05e-11
00:10:34.700000	4e-10	0.54	-3.12e-11
00:10:34.700000	4e-10	0.54	-1.14e-11
00:10:34.700000	4e-10	0.54	-9.72e-12
00:10:34.700000	4e-10	0.539	-3.91e-12
00:10:34.700000	4e-10	0.538	-3.15e-12
00:10:34.700000	4e-10	0.53	-1.17e-12
00:10:34.700000	4e-10	0.531	-4.04e-13
00:10:34.700000	4e-10	0.531	-5.95e-13
00:10:34.700000	4e-10	0.531	-4.49e-12
00:10:34.700000	4e-10	0.531	-2.41e-11
00:10:34.700000	4e-10	0.53	-2.91e-11
00:10:34.700000	4e-10	0.53	-1.11e-11
00:10:34.700000	4e-10	0.531	-8.82e-12
00:10:34.700000	4e-10	0.531	-3.85e-12
00:10:34.700000	4e-10	0.53	-2e-12
00:10:34.700000	4e-10	0.52	-7.86e-13
00:10:34.700000	4e-10	0.521	-4.04e-13
00:10:34.700000	4e-10	0.52	-1.49e-13
00:10:34.700000	4e-10	0.521	-3.34e-12
00:10:34.700000	4e-10	0.521	-2.27e-11
00:10:34.700000	4e-10	0.521	-2.95e-11
00:10:34.700000	4e-10	0.521	-1.11e-11
00:10:34.700000	4e-10	0.52	-8.38e-12
00:10:34.700000	4e-10	0.521	-3.02e-12
00:10:34.700000	4e-10	0.519	-1.87e-12
00:10:34.700000	4e-10	0.51	-6.59e-13
00:10:34.700000	4e-10	0.511	-4.04e-13
00:10:34.700000	4e-10	0.51	-5.95e-13
00:10:34.700000	4e-10	0.511	-3.15e-12
00:10:34.700000	4e-10	0.511	-2.11e-11
00:10:34.700000	4e-10	0.51	-3.04e-11
00:10:34.700000	4e-10	0.511	-1.21e-11
00:10:34.700000	4e-10	0.51	-8.89e-12
00:10:34.700000	4e-10	0.511	-3.21e-12
00:10:34.700000	4e-10	0.509	-2.57e-12
00:10:34.700000	4e-10	0.5	-8.5e-13
00:10:34.700000	4e-10	0.501	1.06e-13
00:10:34.700000	4e-10	0.501	-4.68e-13
00:10:34.700000	4e-10	0.5	-4.61e-12
00:10:34.700000	4e-10	0.501	-2.34e-11
00:10:34.700000	4e-10	0.501	-2.97e-11
00:10:34.700000	4e-10	0.501	-1.09e-11
00:10:34.700000	4e-10	0.501	-8.06e-12
00:10:34.700000	4e-10	0.501	-3.59e-12
00:10:34.700000	4e-10	0.499	-2e-12
00:10:34.700000	4e-10	0.489	-8.5e-13
00:10:34.700000	4e-10	0.491	-5.31e-13
00:10:34.700000	4e-10	0.49	-4.04e-13
00:10:34.700000	4e-10	0.49	-4.61e-12
00:10:34.700000	4e-10	0.491	-2.5e-11
00:10:34.700000	4e-10	0.49	-2.87e-11
00:10:34.700000	4e-10	0.491	-1.1e-11
00:10:34.700000	4e-10	0.49	-9.4e-12
00:10:34.700000	4e-10	0.49	-3.98e-12
00:10:34.700000	4e-10	0.489	-2.83e-12
00:10:34.700000	4e-10	0.479	-1.93e-12
00:10:34.700000	4e-10	0.48	1.06e-13
00:10:34.700000	4e-10	0.48	-1.49e-13
00:10:34.700000	4e-10	0.48	-6.02e-12
00:10:34.700000	4e-10	0.48	-2.32e-11
00:10:34.700000	4e-10	0.48	-2.94e-11
00:10:34.700000	4e-10	0.48	-1.18e-11
00:10:34.700000	4e-10	0.48	-8.06e-12
00:10:34.700000	4e-10	0.48	-2.51e-12
00:10:34.700000	4e-10	0.478	-1.93e-12
00:10:34.700000	4e-10	0.469	-6.59e-13
00:10:34.700000	4e-10	0.471	-4.04e-13
00:10:34.700000	4e-10	0.471	-5.31e-13
00:10:34.700000	4e-10	0.471	-5.19e-12
00:10:34.700000	4e-10	0.47	-2.41e-11
00:10:34.700000	4e-10	0.47	-2.83e-11
00:10:34.700000	4e-10	0.471	-1.12e-11
00:10:34.700000	4e-10	0.471	-9.08e-12
00:10:34.700000	4e-10	0.47	-2.89e-12
00:10:34.700000	4e-10	0.469	-2.38e-12
00:10:34.700000	4e-10	0.46	-1.55e-12
00:10:34.700000	4e-10	0.461	-6.59e-13
00:10:34.700000	4e-10	0.461	-9.78e-13
00:10:34.700000	4e-10	0.46	-5e-12
00:10:34.700000	4e-10	0.46	-2.46e-11
00:10:34.700000	4e-10	0.46	-2.88e-11
00:10:34.700000	4e-10	0.461	-1.09e-11
00:10:34.700000	4e-10	0.46	-8.95e-12
00:10:34.700000	4e-10	0.46	-2.95e-12
00:10:34.700000	4e-10	0.459	-2.57e-12
00:10:34.700000	4e-10	0.45	-8.5e-13
00:10:34.700000	4e-10	0.451	-4.68e-13
00:10:34.700000	4e-10	0.45	4.26e-14
00:10:34.700000	4e-10	0.45	-3.66e-12
00:10:34.700000	4e-10	0.451	-2.19e-11
00:10:34.700000	4e-10	0.451	-3e-11
00:10:34.700000	4e-10	0.451	-1.21e-11
00:10:34.700000	4e-10	0.451	-9.52e-12
00:10:34.700000	4e-10	0.451	-3.47e-12
00:10:34.700000	4e-10	0.448	-2.83e-12
00:10:34.700000	4e-10	0.439	-1.42e-12
00:10:34.700000	4e-10	0.441	-5.95e-13
00:10:34.700000	4e-10	0.44	-6.59e-13
00:10:34.700000	4e-10	0.441	-5.63e-12
00:10:34.700000	4e-10	0.44	-2.58e-11
00:10:34.700000	4e-10	0.44	-2.78e-11
00:10:34.700000	4e-10	0.441	-1.11e-11
00:10:34.700000	4e-10	0.441	-8.5e-12
00:10:34.700000	4e-10	0.44	-4.17e-12
00:10:34.700000	4e-10	0.439	-2.38e-12
00:10:34.700000	4e-10	0.429	4.26e-14
00:10:34.700000	4e-10	0.431	-2.11e-14
00:10:34.700000	4e-10	0.431	-3.4e-13
00:10:34.700000	4e-10	0.43	-3.4e-12
00:10:34.700000	4e-10	0.43	-2.29e-11
00:10:34.700000	4e-10	0.431	-2.94e-11
00:10:34.700000	4e-10	0.431	-1.08e-11
00:10:34.700000	4e-10	0.43	-8.82e-12
00:10:34.700000	4e-10	0.43	-4.23e-12
00:10:34.700000	4e-10	0.429	-2e-12
00:10:34.700000	4e-10	0.42	-7.23e-13
00:10:34.700000	4e-10	0.421	-4.68e-13
00:10:34.700000	4e-10	0.421	2.34e-13
00:10:34.700000	4e-10	0.42	-4.87e-12
00:10:34.700000	4e-10	0.42	-2.44e-11
00:10:34.700000	4e-10	0.42	-2.88e-11
00:10:34.700000	4e-10	0.42	-1.05e-11
00:10:34.700000	4e-10	0.421	-8.5e-12
00:10:34.700000	4e-10	0.421	-3.27e-12
00:10:34.700000	4e-10	0.418	-2e-12
00:10:34.700000	4e-10	0.409	-9.78e-13
00:10:34.700000	4e-10	0.412	-7.86e-13
00:10:34.700000	4e-10	0.41	-1.49e-13
00:10:34.700000	4e-10	0.41	-5.51e-12
00:10:34.700000	4e-10	0.41	-2.5e-11
00:10:34.700000	4e-10	0.41	-2.92e-11
00:10:34.700000	4e-10	0.41	-1.14e-11
00:10:34.700000	4e-10	0.41	-8.63e-12
00:10:34.700000	4e-10	0.411	-2.76e-12
00:10:34.700000	4e-10	0.409	-1.87e-12
00:10:34.700000	4e-10	0.4	-9.78e-13
00:10:34.700000	4e-10	0.4	-5.31e-13
00:10:34.700000	4e-10	0.4	-2.12e-13
00:10:34.700000	4e-10	0.4	-2.7e-12
00:10:34.700000	4e-10	0.4	-2.27e-11
00:10:34.700000	4e-10	0.4	-3.24e-11
00:10:34.700000	4e-10	0.4	-1.23e-11
00:10:34.700000	4e-10	0.401	-8.82e-12
00:10:34.700000	4e-10	0.4	-3.59e-12
00:10:34.700000	4e-10	0.398	-2.89e-12
00:10:34.700000	4e-10	0.389	-1.17e-12
00:10:34.700000	4e-10	0.391	2.34e-13
00:10:34.700000	4e-10	0.39	-1.49e-13
00:10:34.700000	4e-10	0.39	-4.8e-12
00:10:34.700000	4e-10	0.39	-2.52e-11
00:10:34.700000	4e-10	0.39	-3.01e-11
00:10:34.700000	4e-10	0.39	-1.15e-11
00:10:34.700000	4e-10	0.39	-8.69e-12
00:10:34.700000	4e-10	0.39	-2.95e-12
00:10:34.700000	4e-10	0.389	-2.32e-12
00:10:34.700000	4e-10	0.379	-1.49e-13
00:10:34.700000	4e-10	0.38	-1.49e-13
00:10:34.700000	4e-10	0.38	1.7e-13
00:10:34.700000	4e-10	0.38	-3.66e-12
00:10:34.700000	4e-10	0.38	-2.26e-11
00:10:34.700000	4e-10	0.38	-3.03e-11
00:10:34.700000	4e-10	0.381	-1.12e-11
00:10:34.700000	4e-10	0.38	-7.99e-12
00:10:34.700000	4e-10	0.38	-4.04e-12
00:10:34.700000	4e-10	0.378	-1.93e-12
00:10:34.700000	4e-10	0.37	-7.86e-13
00:10:34.700000	4e-10	0.371	-1.11e-12
00:10:34.700000	4e-10	0.37	-8.49e-14
00:10:34.700000	4e-10	0.371	-4.74e-12
00:10:34.700000	4e-10	0.371	-2.43e-11
00:10:34.700000	4e-10	0.371	-2.83e-11
00:10:34.700000	4e-10	0.371	-1.04e-11
00:10:34.700000	4e-10	0.371	-7.93e-12
00:10:34.700000	4e-10	0.371	-3.34e-12
00:10:34.700000	4e-10	0.369	-1.62e-12
00:10:34.700000	4e-10	0.36	-4.68e-13
00:10:34.700000	4e-10	0.361	-5.95e-13
00:10:34.700000	4e-10	0.361	4.25e-13
00:10:34.700000	4e-10	0.361	-5e-12
00:10:34.700000	4e-10	0.361	-2.39e-11
00:10:34.700000	4e-10	0.361	-2.82e-11
00:10:34.700000	4e-10	0.361	-1.11e-11
00:10:34.700000	4e-10	0.361	-8.18e-12
00:10:34.700000	4e-10	0.361	-3.08e-12
00:10:34.700000	4e-10	0.359	-2.7e-12
00:10:34.700000	4e-10	0.35	-9.14e-13
00:10:34.700000	4e-10	0.351	-1.04e-12
00:10:34.700000	4e-10	0.351	4.26e-14
00:10:34.700000	4e-10	0.351	-3.47e-12
00:10:34.700000	4e-10	0.351	-2.36e-11
00:10:34.700000	4e-10	0.35	-3.01e-11
00:10:34.700000	4e-10	0.351	-1.11e-11
00:10:34.700000	4e-10	0.351	-8.5e-12
00:10:34.700000	4e-10	0.351	-2.95e-12
00:10:34.700000	4e-10	0.349	-2.06e-12
00:10:34.700000	4e-10	0.34	-9.14e-13
00:10:34.700000	4e-10	0.341	-5.95e-13
00:10:34.700000	4e-10	0.34	-4.04e-13
00:10:34.700000	4e-10	0.341	-5.89e-12
00:10:34.700000	4e-10	0.341	-2.5e-11
00:10:34.700000	4e-10	0.34	-2.95e-11
00:10:34.700000	4e-10	0.341	-1.08e-11
00:10:34.700000	4e-10	0.341	-8.69e-12
00:10:34.700000	4e-10	0.341	-2.89e-12
00:10:34.700000	4e-10	0.339	-1.49e-12
00:10:34.700000	4e-10	0.33	-1.3e-12
00:10:34.700000	4e-10	0.33	1.06e-13
00:10:34.700000	4e-10	0.33	-2.11e-14
00:10:34.700000	4e-10	0.33	-3.08e-12
00:10:34.700000	4e-10	0.331	-2.34e-11
00:10:34.700000	4e-10	0.331	-2.98e-11
00:10:34.700000	4e-10	0.33	-1.18e-11
00:10:34.700000	4e-10	0.331	-8.95e-12
00:10:34.700000	4e-10	0.33	-3.53e-12
00:10:34.700000	4e-10	0.329	-2.57e-12
00:10:34.700000	4e-10	0.321	-1.23e-12
00:10:34.700000	4e-10	0.321	-2.76e-13
00:10:34.700000	4e-10	0.321	-7.23e-13
00:10:34.700000	4e-10	0.321	-4.04e-12
00:10:34.700000	4e-10	0.321	-2.21e-11
00:10:34.700000	4e-10	0.321	-3.17e-11
00:10:34.700000	4e-10	0.32	-1.09e-11
00:10:34.700000	4e-10	0.321	-9.33e-12
00:10:34.700000	4e-10	0.32	-3.66e-12
00:10:34.700000	4e-10	0.319	-1.93e-12
00:10:34.700000	4e-10	0.31	-5.95e-13
00:10:34.700000	4e-10	0.311	4.26e-14
00:10:34.700000	4e-10	0.31	5.53e-13
00:10:34.700000	4e-10	0.311	-3.15e-12
00:10:34.700000	4e-10	0.31	-2.21e-11
00:10:34.700000	4e-10	0.311	-2.98e-11
00:10:34.700000	4e-10	0.311	-1.11e-11
00:10:34.700000	4e-10	0.311	-9.08e-12
00:10:34.700000	4e-10	0.311	-3.66e-12
00:10:34.700000	4e-10	0.31	-2.25e-12
00:10:34.700000	4e-10	0.301	-1.11e-12
00:10:34.700000	4e-10	0.3	4.25e-13
00:10:34.700000	4e-10	0.301	4.26e-14
00:10:34.700000	4e-10	0.301	-3.78e-12
00:10:34.700000	4e-10	0.301	-2.29e-11
00:10:34.700000	4e-10	0.301	-3.13e-11
00:10:34.700000	4e-10	0.301	-1.19e-11
00:10:34.700000	4e-10	0.3	-9.33e-12
00:10:34.700000	4e-10	0.3	-3.91e-12
00:10:34.700000	4e-10	0.3	-2.44e-12
00:10:34.700000	4e-10	0.291	-1.23e-12
00:10:34.700000	4e-10	0.291	-1.49e-12
00:10:34.700000	4e-10	0.29	-5.95e-13
00:10:34.700000	4e-10	0.291	-3.34e-12
00:10:34.700000	4e-10	0.29	-2.4e-11
00:10:34.700000	4e-10	0.291	-2.96e-11
00:10:34.700000	4e-10	0.291	-1.15e-11
00:10:34.700000	4e-10	0.291	-9.08e-12
00:10:34.700000	4e-10	0.29	-4.1e-12
00:10:34.700000	4e-10	0.289	-2.7e-12
00:10:34.700000	4e-10	0.28	-3.4e-13
00:10:34.700000	4e-10	0.281	4.26e-14
00:10:34.700000	4e-10	0.28	-2.11e-14
00:10:34.700000	4e-10	0.281	-4.49e-12
00:10:34.700000	4e-10	0.281	-2.3e-11
00:10:34.700000	4e-10	0.281	-2.97e-11
00:10:34.700000	4e-10	0.281	-1.16e-11
00:10:34.700000	4e-10	0.281	-9.72e-12
00:10:34.700000	4e-10	0.281	-3.72e-12
00:10:34.700000	4e-10	0.28	-2.38e-12
00:10:34.700000	4e-10	0.27	-9.14e-13
00:10:34.700000	4e-10	0.271	-4.04e-13
00:10:34.700000	4e-10	0.27	-4.68e-13
00:10:34.700000	4e-10	0.271	-3.98e-12
00:10:34.700000	4e-10	0.271	-2.32e-11
00:10:34.700000	4e-10	0.271	-3.04e-11
00:10:34.700000	4e-10	0.271	-1.1e-11
00:10:34.700000	4e-10	0.271	-8.69e-12
00:10:34.700000	4e-10	0.27	-3.34e-12
00:10:34.700000	4e-10	0.27	-2.51e-12
00:10:34.700000	4e-10	0.261	-5.95e-13
00:10:34.700000	4e-10	0.26	-7.86e-13
00:10:34.700000	4e-10	0.261	-8.49e-14
00:10:34.700000	4e-10	0.261	-3.15e-12
00:10:34.700000	4e-10	0.26	-2.11e-11
00:10:34.700000	4e-10	0.261	-3.14e-11
00:10:34.700000	4e-10	0.261	-1.19e-11
00:10:34.700000	4e-10	0.261	-8.82e-12
00:10:34.700000	4e-10	0.26	-3.4e-12
00:10:34.700000	4e-10	0.259	-2.13e-12
00:10:34.700000	4e-10	0.25	-7.86e-13
00:10:34.700000	4e-10	0.251	-2.12e-13
00:10:34.700000	4e-10	0.25	-7.23e-13
00:10:34.700000	4e-10	0.25	-3.91e-12
00:10:34.700000	4e-10	0.25	-2.2e-11
00:10:34.700000	4e-10	0.25	-3e-11
00:10:34.700000	4e-10	0.25	-1.11e-11
00:10:34.700000	4e-10	0.25	-9.08e-12
00:10:34.700000	4e-10	0.25	-3.15e-12
00:10:34.700000	4e-10	0.249	-2.57e-12
00:10:34.700000	4e-10	0.24	-1.3e-12
00:10:34.700000	4e-10	0.241	-2.11e-14
00:10:34.700000	4e-10	0.24	-4.68e-13
00:10:34.700000	4e-10	0.241	-4.49e-12
00:10:34.700000	4e-10	0.24	-2.36e-11
00:10:34.700000	4e-10	0.241	-2.87e-11
00:10:34.700000	4e-10	0.241	-1.05e-11
00:10:34.700000	4e-10	0.241	-8.63e-12
00:10:34.700000	4e-10	0.24	-3.72e-12
00:10:34.700000	4e-10	0.239	-1.62e-12
00:10:34.700000	4e-10	0.23	-1.36e-12
00:10:34.700000	4e-10	0.231	-5.31e-13
00:10:34.700000	4e-10	0.231	-4.68e-13
00:10:34.700000	4e-10	0.231	-4.1e-12
00:10:34.700000	4e-10	0.23	-2.47e-11
00:10:34.700000	4e-10	0.231	-2.84e-11
00:10:34.700000	4e-10	0.231	-1.04e-11
00:10:34.700000	4e-10	0.231	-8.12e-12
00:10:34.700000	4e-10	0.231	-2.51e-12
00:10:34.700000	4e-10	0.229	-2.06e-12
00:10:34.700000	4e-10	0.221	-1.11e-12
00:10:34.700000	4e-10	0.221	-2.12e-13
00:10:34.700000	4e-10	0.221	-4.04e-13
00:10:34.700000	4e-10	0.221	-3.91e-12
00:10:34.700000	4e-10	0.221	-2.33e-11
00:10:34.700000	4e-10	0.221	-3.04e-11
00:10:34.700000	4e-10	0.221	-1.09e-11
00:10:34.700000	4e-10	0.221	-8.69e-12
00:10:34.700000	4e-10	0.22	-3.85e-12
00:10:34.700000	4e-10	0.219	-1.36e-12
00:10:34.700000	4e-10	0.21	-1.74e-12
00:10:34.700000	4e-10	0.211	-8.5e-13
00:10:34.700000	4e-10	0.211	-2.12e-13
00:10:34.700000	4e-10	0.211	-4.29e-12
00:10:34.700000	4e-10	0.21	-2.46e-11
00:10:34.700000	4e-10	0.21	-2.9e-11
00:10:34.700000	4e-10	0.211	-1.15e-11
00:10:34.700000	4e-10	0.211	-9.27e-12
00:10:34.700000	4e-10	0.211	-3.66e-12
00:10:34.700000	4e-10	0.209	-2.64e-12
00:10:34.700000	4e-10	0.2	-2.76e-13
00:10:34.700000	4e-10	0.201	-1.49e-13
00:10:34.700000	4e-10	0.201	-2.76e-13
00:10:34.700000	4e-10	0.2	-4.04e-12
00:10:34.700000	4e-10	0.2	-2.21e-11
00:10:34.700000	4e-10	0.201	-3.18e-11
00:10:34.700000	4e-10	0.2	-1.23e-11
00:10:34.700000	4e-10	0.2	-8.5e-12
00:10:34.700000	4e-10	0.201	-3.66e-12
00:10:34.700000	4e-10	0.199	-2.32e-12
00:10:34.700000	4e-10	0.19	-1.3e-12
00:10:34.700000	4e-10	0.191	-9.14e-13
00:10:34.700000	4e-10	0.191	-6.59e-13
00:10:34.700000	4e-10	0.191	-5.12e-12
00:10:34.700000	4e-10	0.19	-2.44e-11
00:10:34.700000	4e-10	0.191	-2.98e-11
00:10:34.700000	4e-10	0.191	-1.19e-11
00:10:34.700000	4e-10	0.191	-9.59e-12
00:10:34.700000	4e-10	0.191	-3.4e-12
00:10:34.700000	4e-10	0.19	-2.13e-12
00:10:34.700000	4e-10	0.18	2.34e-13
00:10:34.700000	4e-10	0.181	-2.12e-13
00:10:34.700000	4e-10	0.18	-5.31e-13
00:10:34.700000	4e-10	0.18	-3.34e-12
00:10:34.700000	4e-10	0.181	-2.33e-11
00:10:34.700000	4e-10	0.181	-2.93e-11
00:10:34.700000	4e-10	0.18	-1.07e-11
00:10:34.700000	4e-10	0.18	-8.76e-12
00:10:34.700000	4e-10	0.181	-3.02e-12
00:10:34.700000	4e-10	0.179	-2.44e-12
00:10:34.700000	4e-10	0.17	-3.4e-13
00:10:34.700000	4e-10	0.171	-2.76e-13
00:10:34.700000	4e-10	0.171	-2.76e-13
00:10:34.700000	4e-10	0.17	-3.4e-12
00:10:34.700000	4e-10	0.171	-2.22e-11
00:10:34.700000	4e-10	0.171	-3e-11
00:10:34.700000	4e-10	0.17	-1.11e-11
00:10:34.700000	4e-10	0.171	-8.25e-12
00:10:34.700000	4e-10	0.171	-3.4e-12
00:10:34.700000	4e-10	0.17	-2.44e-12
00:10:34.700000	4e-10	0.16	-9.14e-13
00:10:34.700000	4e-10	0.161	-8.49e-14
00:10:34.700000	4e-10	0.16	-2.11e-14
00:10:34.700000	4e-10	0.16	-3.21e-12
00:10:34.700000	4e-10	0.16	-2.25e-11
00:10:34.700000	4e-10	0.16	-2.96e-11
00:10:34.700000	4e-10	0.161	-1.09e-11
00:10:34.700000	4e-10	0.161	-9.08e-12
00:10:34.700000	4e-10	0.16	-3.21e-12
00:10:34.700000	4e-10	0.159	-2.13e-12
00:10:34.700000	4e-10	0.15	-8.5e-13
00:10:34.700000	4e-10	0.151	-5.95e-13
00:10:34.700000	4e-10	0.15	-7.23e-13
00:10:34.700000	4e-10	0.151	-3.08e-12
00:10:34.700000	4e-10	0.15	-2.09e-11
00:10:34.700000	4e-10	0.15	-2.93e-11
00:10:34.700000	4e-10	0.151	-1.21e-11
00:10:34.700000	4e-10	0.151	-8.76e-12
00:10:34.700000	4e-10	0.151	-3.85e-12
00:10:34.700000	4e-10	0.149	-2.7e-12
00:10:34.700000	4e-10	0.14	-4.04e-13
00:10:34.700000	4e-10	0.141	-2.76e-13
00:10:34.700000	4e-10	0.141	4.26e-14
00:10:34.700000	4e-10	0.141	-3.91e-12
00:10:34.700000	4e-10	0.141	-2.32e-11
00:10:34.700000	4e-10	0.14	-3.01e-11
00:10:34.700000	4e-10	0.141	-1.16e-11
00:10:34.700000	4e-10	0.141	-9.21e-12
00:10:34.700000	4e-10	0.141	-3.4e-12
00:10:34.700000	4e-10	0.139	-2e-12
00:10:34.700000	4e-10	0.13	-1.23e-12
00:10:34.700000	4e-10	0.131	-1.23e-12
00:10:34.700000	4e-10	0.13	-3.4e-13
00:10:34.700000	4e-10	0.131	-4.36e-12
00:10:34.700000	4e-10	0.131	-2.33e-11
00:10:34.700000	4e-10	0.13	-3.05e-11
00:10:34.700000	4e-10	0.131	-1.15e-11
00:10:34.700000	4e-10	0.131	-8.57e-12
00:10:34.700000	4e-10	0.13	-3.47e-12
00:10:34.700000	4e-10	0.129	-1.55e-12
00:10:34.700000	4e-10	0.12	-4.04e-13
00:10:34.700000	4e-10	0.121	-4.68e-13
00:10:34.700000	4e-10	0.12	-3.4e-13
00:10:34.700000	4e-10	0.121	-4.68e-12
00:10:34.700000	4e-10	0.12	-2.48e-11
00:10:34.700000	4e-10	0.121	-2.77e-11
00:10:34.700000	4e-10	0.121	-1.11e-11
00:10:34.700000	4e-10	0.12	-8.63e-12
00:10:34.700000	4e-10	0.12	-3.02e-12
00:10:34.700000	4e-10	0.119	-1.3e-12
00:10:34.700000	4e-10	0.11	-5.31e-13
00:10:34.700000	4e-10	0.111	-2.11e-14
00:10:34.700000	4e-10	0.111	4.26e-14
00:10:34.700000	4e-10	0.111	-4.04e-12
00:10:34.700000	4e-10	0.11	-2.43e-11
00:10:34.700000	4e-10	0.11	-2.87e-11
00:10:34.700000	4e-10	0.111	-1.18e-11
00:10:34.700000	4e-10	0.111	-7.74e-12
00:10:34.700000	4e-10	0.111	-3.4e-12
00:10:34.700000	4e-10	0.11	-1.87e-12
00:10:34.700000	4e-10	0.1	-4.68e-13
00:10:34.700000	4e-10	0.101	-4.04e-13
00:10:34.700000	4e-10	0.1	-2.76e-13
00:10:34.700000	4e-10	0.1	-5.25e-12
00:10:34.700000	4e-10	0.1	-2.44e-11
00:10:34.700000	4e-10	0.101	-2.94e-11
00:10:34.700000	4e-10	0.1	-1.16e-11
00:10:34.700000	4e-10	0.1	-8.69e-12
00:10:34.700000	4e-10	0.101	-3.34e-12
00:10:34.700000	4e-10	0.0985	-2.44e-12
00:10:34.700000	4e-10	0.0899	-8.5e-13
00:10:34.700000	4e-10	0.0909	-4.04e-13
00:10:34.700000	4e-10	0.0902	-7.23e-13
00:10:34.700000	4e-10	0.0905	-5.31e-12
00:10:34.700000	4e-10	0.0905	-2.37e-11
00:10:34.700000	4e-10	0.0909	-2.98e-11
00:10:34.700000	4e-10	0.0905	-1.18e-11
00:10:34.700000	4e-10	0.0905	-8.89e-12
00:10:34.700000	4e-10	0.0905	-3.34e-12
00:10:34.700000	4e-10	0.0886	-1.74e-12
00:10:34.700000	4e-10	0.0794	-4.04e-13
00:10:34.700000	4e-10	0.0813	-4.68e-13
00:10:34.700000	4e-10	0.08	-4.68e-13
00:10:34.700000	4e-10	0.0807	-4.87e-12
00:10:34.700000	4e-10	0.0804	-2.51e-11
00:10:34.700000	4e-10	0.08	-2.9e-11
00:10:34.700000	4e-10	0.0804	-1.06e-11
00:10:34.700000	4e-10	0.081	-8.89e-12
00:10:34.700000	4e-10	0.0807	-3.66e-12
00:10:34.700000	4e-10	0.0788	-2.19e-12
00:10:34.700000	4e-10	0.0702	-6.59e-13
00:10:34.700000	4e-10	0.0705	2.34e-13
00:10:34.700000	4e-10	0.0705	-2.12e-13
00:10:34.700000	4e-10	0.0705	-5.19e-12
00:10:34.700000	4e-10	0.0705	-2.43e-11
00:10:34.700000	4e-10	0.0705	-2.78e-11
00:10:34.700000	4e-10	0.0705	-1.12e-11
00:10:34.700000	4e-10	0.0702	-8.5e-12
00:10:34.700000	4e-10	0.0705	-3.78e-12
00:10:34.700000	4e-10	0.0686	-2.19e-12
00:10:34.700000	4e-10	0.0596	-8.5e-13
00:10:34.700000	4e-10	0.0606	4.26e-14
00:10:34.700000	4e-10	0.0609	1.06e-13
00:10:34.700000	4e-10	0.0609	-5.57e-12
00:10:34.700000	4e-10	0.0609	-2.49e-11
00:10:34.700000	4e-10	0.0609	-2.9e-11
00:10:34.700000	4e-10	0.0603	-1.14e-11
00:10:34.700000	4e-10	0.0606	-8.18e-12
00:10:34.700000	4e-10	0.0606	-2.83e-12
00:10:34.700000	4e-10	0.0587	-2.83e-12
00:10:34.700000	4e-10	0.0498	-1.49e-13
00:10:34.700000	4e-10	0.0504	1.7e-13
00:10:34.700000	4e-10	0.0498	-2.11e-14
00:10:34.700000	4e-10	0.0501	-5.12e-12
00:10:34.700000	4e-10	0.0504	-2.46e-11
00:10:34.700000	4e-10	0.0504	-2.9e-11
00:10:34.700000	4e-10	0.0507	-1.18e-11
00:10:34.700000	4e-10	0.051	-8.18e-12
00:10:34.700000	4e-10	0.0504	-3.53e-12
00:10:34.700000	4e-10	0.0485	-2.83e-12
00:10:34.700000	4e-10	0.0396	-1.3e-12
00:10:34.700000	4e-10	0.0405	-2.76e-13
00:10:34.700000	4e-10	0.0402	-1.04e-12
00:10:34.700000	4e-10	0.0405	-5e-12
00:10:34.700000	4e-10	0.0399	-2.47e-11
00:10:34.700000	4e-10	0.0402	-2.81e-11
00:10:34.700000	4e-10	0.0405	-1.07e-11
00:10:34.700000	4e-10	0.0405	-8.76e-12
00:10:34.700000	4e-10	0.0402	-3.08e-12
00:10:34.700000	4e-10	0.0393	-2.32e-12
00:10:34.700000	4e-10	0.0297	-7.86e-13
00:10:34.700000	4e-10	0.0307	-2.76e-13
00:10:34.700000	4e-10	0.03	-7.86e-13
00:10:34.700000	4e-10	0.0297	-3.47e-12
00:10:34.700000	4e-10	0.03	-2.29e-11
00:10:34.700000	4e-10	0.0297	-3.02e-11
00:10:34.700000	4e-10	0.0303	-1.17e-11
00:10:34.700000	4e-10	0.0303	-8.95e-12
00:10:34.700000	4e-10	0.0303	-3.47e-12
00:10:34.700000	4e-10	0.0281	-2.76e-12
00:10:34.700000	4e-10	0.0198	-9.78e-13
00:10:34.700000	4e-10	0.0211	-6.59e-13
00:10:34.700000	4e-10	0.0211	-5.95e-13
00:10:34.700000	4e-10	0.0208	-3.4e-12
00:10:34.700000	4e-10	0.0208	-2.41e-11
00:10:34.700000	4e-10	0.0198	-2.8e-11
00:10:34.700000	4e-10	0.0201	-1.07e-11
00:10:34.700000	4e-10	0.0208	-8.95e-12
00:10:34.700000	4e-10	0.0201	-3.47e-12
00:10:34.700000	4e-10	0.0192	-2.32e-12
00:10:34.700000	4e-10	0.00995	-1.17e-12
00:10:34.700000	4e-10	0.0109	1.7e-13
00:10:34.700000	4e-10	0.0103	-3.4e-13
00:10:34.700000	4e-10	0.0103	-4.74e-12
00:10:34.700000	4e-10	0.0103	-2.32e-11
00:10:34.700000	4e-10	0.0103	-3.05e-11
00:10:34.700000	4e-10	0.00995	-1.23e-11
00:10:34.700000	4e-10	0.0103	-8.25e-12
00:10:34.700000	4e-10	0.0106	-3.66e-12
00:10:34.700000	4e-10	0.00836	-2.76e-12
00:10:34.700000	4e-10	-0.000241	-2.12e-13
00:10:34.700000	4e-10	0.000714	-5.95e-13
00:10:34.700000	4e-10	7.71e-05	-5.95e-13
00:10:34.700000	4e-10	0.000396	-3.47e-12
00:10:34.700000	4e-10	0.000714	-2.3e-11
00:10:34.700000	4e-10	0.000396	-2.91e-11
00:10:34.700000	4e-10	0.000714	-1.11e-11
00:10:34.700000	4e-10	0.000714	-8.31e-12
00:10:34.700000	4e-10	7.71e-05	-3.47e-12
00:10:34.700000	4e-10	-0.0012	-1.68e-12
00:10:34.700000	4e-10	-0.0108	-6.59e-13
00:10:34.700000	4e-10	-0.00948	-2.12e-13
00:10:34.700000	4e-10	-0.0104	-6.59e-13
00:10:34.700000	4e-10	-0.0101	-4.23e-12
00:10:34.700000	4e-10	-0.0101	-2.43e-11
00:10:34.700000	4e-10	-0.0101	-2.9e-11
00:10:34.700000	4e-10	-0.0098	-1.01e-11
[truncated: 4,251 more rows]

## Sheet: Figure 2
Voltage (V)	Current (pA)	Fraction of molecules	Time to desorption	Tme to desorb	Time to switch	Voltage (V)	Current (pA)	number of molecules	Time to desorption	Time to desorb	Time to switch
1.4	750	1	0	0.2659	0.3393	1.9	750	1	0	0.3343	0.3494
		0.993503	0.0333	0.2992	0.3676			0.994799	0.0151	0.3578	0.3772
		0.987006	0.0445	0.3104	0.3903			0.989597	0.0235	0.3624	0.4022
		0.980509	0.0734	0.3553	0.4877			0.984396	0.0281	0.3634	0.4318
		0.974013	0.0894	0.3894	0.5625			0.979194	0.0291	0.3687	0.4321
		0.967516	0.1017	0.3915	0.6418			0.973993	0.0344	0.3702	0.4465
		0.961019	0.1235	0.4464	0.7131			0.968791	0.0359	0.371	0.4997
		0.954522	0.1244	0.5121	0.7495			0.96359	0.0367	0.3727	0.5384
		0.948025	0.1256	0.5795	0.9518			0.958389	0.0384	0.3749	0.5669
		0.941528	0.1805	0.5899	1.0554			0.953187	0.0406	0.3815	0.617
		0.935032	0.2218	0.6356	1.2036			0.947986	0.0429	0.382	0.7957
		0.928535	0.2462	0.7107	1.252			0.942784	0.0472	0.3904	1.055
		0.922038	0.2966	0.7461	1.4034			0.937583	0.0477	0.3952	1.1416
		0.915541	0.3136	0.7535	1.5414			0.932381	0.0561	0.3956	1.4093
		0.909044	0.324	0.7535	1.8749			0.92718	0.0609	0.3973	2.06
		0.902547	0.3697	0.7879	2.1883			0.921979	0.0613	0.399	2.1662
		0.89605	0.3759	0.8925	2.2616			0.916777	0.063	0.3998	2.2244
		0.889554	0.4448	0.9081	2.3116			0.911576	0.0647	0.4051
		0.883057	0.4472	0.9332	2.8736			0.906374	0.0655	0.4073
		0.87656	0.4802	0.9725	2.948			0.901173	0.0679	0.4099
		0.870063	0.4836	1.0082	3.476			0.895971	0.0708	0.4109
		0.863566	0.4876	1.0341	3.5087			0.89077	0.073	0.4116
		0.857069	0.4876	1.0998	3.7916			0.885569	0.0756	0.4156
		0.850573	0.522	1.1245	4.4059			0.880367	0.0766	0.4212
		0.844076	0.6266	1.1456	4.6287			0.875166	0.0773	0.423
		0.837579	0.6422	1.2632	5.0025			0.869964	0.0813	0.4238
		0.831082	0.6673	1.2713	5.3136			0.864763	0.0869	0.4244
		0.824585	0.6859	1.3011	5.5143			0.859561	0.0887	0.4252
		0.818088	0.7066	1.3297	6.6496			0.85436	0.0895	0.4348
		0.811591	0.7423	1.3683	6.7762			0.849159	0.0901	0.4428
		0.805095	0.7682	1.4093	7.0514			0.843957	0.0909	0.4439
		0.798598	0.7895	1.4127	7.2388			0.838756	0.0975	0.4456
		0.792101	0.8339	1.4274				0.833554	0.0978	0.448
		0.785604	0.8586	1.5131				0.828353	0.1005	0.4502
		0.779107	0.8797	1.6493				0.823151	0.1085	0.4514
		0.77261	0.9377	1.8068				0.81795	0.1096	0.452
		0.766114	0.9861	1.9131				0.812749	0.1113	0.4624
		0.759617	0.9973	1.9179				0.807547	0.1122	0.4795
		0.75312	1.0054	1.9326				0.802346	0.1137	0.4841
		0.746623	1.0352	1.9416				0.797144	0.1159	0.4851
		0.740126	1.0638	1.9623				0.791943	0.1171	0.4927
		0.733629	1.1024	1.97				0.786741	0.1177	0.5025
		0.727133	1.1375	2.0674				0.78154	0.1281	0.5162
		0.720636	1.1434	2.2682				0.776339	0.1452	0.5185
		0.714139	1.1468	2.2796				0.771137	0.1498	0.5261
		0.707642	1.1615	2.3097				0.765936	0.1508	0.5292
		0.701145	1.2472	2.5196				0.760734	0.1584	0.534
		0.694648	1.2755	2.5318				0.755533	0.1654	0.5353
		0.688151	1.3834	2.716				0.750331	0.1682	0.5374
		0.681655	1.5409	2.7281				0.74513	0.1819	0.5408
		0.675158	1.609	2.7966				0.739929	0.1842	0.5489
		0.668661	1.6472	2.9664				0.734727	0.1918	0.569
		0.662164	1.652	3.1016				0.729526	0.1949	0.5731
		0.655667	1.6667	3.1051				0.724324	0.1997	0.5737
		0.64917	1.6757	3.1318				0.719123	0.201	0.5784
		0.642674	1.6964	3.2483				0.713921	0.2031	0.5837
		0.636177	1.7041	3.3944				0.70872	0.2041	0.595
		0.62968	1.8015	3.4987				0.703519	0.2065	0.6143
		0.623183	1.9224	3.5144				0.698317	0.2146	0.6172
		0.616686	1.9957	3.5496				0.693116	0.2326	0.6201
		0.610189	2.0023	3.5899				0.687914	0.2347	0.6243
		0.603692	2.0137	3.8089				0.682713	0.2388	0.6287
		0.597196	2.0438	3.8742				0.677511	0.2394	0.6341
		0.590699	2.0457	4.0804				0.67231	0.2441	0.6345
		0.584202	2.2537	4.2172				0.667109	0.2494	0.6623
		0.577705	2.2659	4.3984				0.661907	0.2607	0.6898
		0.571208	2.4501	4.481				0.656706	0.28	0.6991
		0.564711	2.4622	4.6667				0.651504	0.2827	0.703
		0.558215	2.5307	4.9584				0.646303	0.2829	0.732
		0.551718	2.6077	5.2895				0.641101	0.2858	0.7456
		0.545221	2.6821	5.3101				0.6359	0.29	0.7467
		0.538724	2.7005	5.8546				0.630699	0.2944	0.7723
		0.532227	2.8357	5.9971				0.625497	0.2998	0.7767
		0.52573	2.8392	6.1887				0.620296	0.3002	0.7889
		0.519233	2.8659	6.5273				0.615094	0.328	0.8754
		0.512737	2.9824	6.9451				0.609893	0.3555	0.9047
		0.50624	3.1285	6.9926				0.604691	0.3648	0.9055
		0.499743	3.2101	7.2439				0.59949	0.3687	0.9066
		0.493246	3.2328	8.2446				0.594289	0.3977	0.997
		0.486749	3.2428					0.589087	0.4113	1.0222
		0.480252	3.2485					0.583886	0.4124	1.0551
		0.473756	3.2837					0.578684	0.438	1.0915
		0.467259	3.324					0.573483	0.4424	1.1429
		0.460762	3.5257					0.568281	0.4546	1.1503
		0.454265	3.543					0.56308	0.4614	1.1743
		0.447768	3.6083					0.557879	0.5411	1.2842
		0.441271	3.8145					0.552677	0.5704	1.5136
		0.434774	3.9513					0.547476	0.5712	1.6846
		0.428278	4.1325					0.542274	0.5723	1.7073
		0.421781	4.14					0.537073	0.6627	1.8969
		0.415284	4.2151					0.531871	0.6879	2.1191
		0.408787	4.3628					0.52667	0.7207	2.3287
		0.40229	4.4008					0.521469	0.7208	3.4678
		0.395793	4.6925					0.516267	0.7572	3.6756
		0.389297	4.7366					0.511066	0.8073	7.9255
		0.3828	5.0236					0.505864	0.8086
		0.376303	5.0442					0.500663	0.816
		0.369806	5.0477					0.495461	0.84
		0.363309	5.2484					0.49026	0.9499
		0.356812	5.5887					0.485059	1.075
		0.350315	5.7312					0.479857	1.1793
		0.343819	5.9228					0.474656	1.3503
		0.337322	6.2614					0.469454	1.373
		0.330825	6.3837					0.464253	1.5626
		0.324328	6.5103					0.459052	1.7257
		0.317831	6.6792					0.45385	1.7848
		0.311334	6.7267					0.448649	1.8319
		0.304838	6.7855					0.443447	1.8901
		0.298341	6.9729					0.438246	1.9944
		0.291844	6.978					0.433044	3.1335
		0.285347	7.9787					0.427843	3.3413
								0.422642	7.5912

## Sheet: Figure 3
Injection bias (V)	Injection Current (A)	Rate of desorption	Error	Rate of switching	Error	Branching ratio	Error	Injection position	Rate of desorption	Error	Rate of switching	Error	Branching ratio	Error
1.6	2.5e-11	7.34651e-11	1.6589e-11	8.45781e-12	2.85905e-12	8.6861	2.185	adatom	6.56163e-12	8.80833e-13	1.47446e-12	3.1171e-13	4.4502	0.7268
1.6	5e-11	7.87436e-11	1.10671e-11	1.99947e-11	4.50365e-12	3.9382	0.6932	molecule	8.89396e-11	1.29913e-11	1.16262e-11	2.55594e-12	7.65	1.2569
1.6	1.5e-10	2.76027e-11	3.81621e-12	7.3784e-12	1.64609e-12	3.741	0.655	restatom	7.53129e-11	9.40439e-12	1.00171e-11	1.88539e-12	7.5184	1.0588
1.6	3e-10	2.07279e-11	2.80622e-12	5.03397e-12	1.08178e-12	4.1176	0.6872
1.6	4.5e-10	2.04561e-11	2.2277e-12	8.03858e-12	1.49481e-12	2.5447	0.3836
1.6	6e-10	1.43462e-11	1.91494e-12	2.82699e-12	5.86218e-13	5.0747	0.8053
1.6	7.5e-10	1.53995e-11	1.34509e-12	4.87472e-12	6.99018e-13	3.159	0.3593
1.6	9e-10	1.30869e-11	1.48658e-12	3.00401e-12	5.39632e-13	4.3565	0.6063

## Sheet: Figure 4
Molecule			Faulted Corner adatom			Total rate
Sample bias / V	(dI/dV)/(I/V)	Error	Sample bias / V	(dI/dV)/(I/V)	Error	Sample bias / V	Total rate / 1/s	Error
0.0705854	0.0692427	0.0123573	0.123085	0.115176	0.00705963	1.4	0.0639826	0.00806697
0.0795683	0.0852381	0.0151866	0.138856	0.147907	0.00780597	1.6	0.258759	0.0368521
0.0909527	0.104831	0.0189801	0.158466	0.192938	0.00875859	1.7	0.498541	0.0819072
0.100883	0.126604	0.0236777	0.176236	0.241173	0.010309	1.8	0.650566	0.105828
0.109907	0.155505	0.0283613	0.192291	0.299574	0.0130317	1.9	0.95267	0.173871
0.12097	0.184931	0.0335488	0.210093	0.381475	0.0163777	2	1.88805	0.313469
0.131243	0.225273	0.0379476	0.229114	0.469415	0.0192194	2.1	2.78446	0.300558
0.140356	0.258642	0.0422553	0.245217	0.552977	0.0196829	2.15	3.1311	0.471722
0.149973	0.296065	0.0503411	0.261871	0.669434	0.0189281	2.2	3.74019	0.49953
0.161488	0.343735	0.0586451	0.282056	0.790489	0.0182896
0.170956	0.391781	0.0643791	0.298304	0.914106	0.0211241
0.179889	0.432385	0.0715039	0.314184	1.04086	0.0211077
0.191736	0.489094	0.0796885	0.334928	1.17865	0.0198968
0.20125	0.534348	0.0870118	0.351707	1.29532	0.0188535
0.210421	0.588055	0.0941396	0.367554	1.40664	0.0164059
0.221716	0.649952	0.101678	0.387323	1.51315	0.0156958
0.23145	0.710908	0.107283	0.40424	1.60539	0.0151253
0.240669	0.758883	0.114497	0.42021	1.69423	0.0132348
0.251901	0.823164	0.120168	0.439664	1.75755	0.0158807
0.261773	0.876682	0.127254	0.457445	1.80786	0.0173953
0.271118	0.936639	0.131222	0.473517	1.84198	0.0198471
0.281872	1.00274	0.133899	0.491599	1.87427	0.0208493
0.292139	1.06045	0.133769	0.510476	1.88889	0.0219457
0.301364	1.10499	0.136057	0.526341	1.89119	0.0208339
0.311193	1.15669	0.140036	0.543046	1.88104	0.0221708
0.322391	1.20156	0.140134	0.563185	1.89527	0.0226098
0.331845	1.24156	0.1412	0.579507	1.89593	0.0208965
0.340756	1.26622	0.143244	0.59556	1.89151	0.0184047
0.352618	1.29442	0.147341	0.616109	1.89281	0.0166314
0.362071	1.31971	0.149248	0.632678	1.89379	0.0156615
0.371169	1.33388	0.148526	0.648822	1.89645	0.0147964
0.382405	1.35528	0.147177	0.668947	1.90742	0.01383
0.392133	1.3695	0.147462	0.68592	1.90801	0.0141159
0.4009	1.36931	0.143075	0.70181	1.9048	0.0142702
0.412428	1.37952	0.141667	0.721176	1.91883	0.0150064
0.422319	1.37497	0.140735	0.738708	1.94108	0.0188141
0.431353	1.36955	0.140153	0.754655	1.94783	0.0208764
0.442399	1.37286	0.138498	0.773116	1.966	0.0243373
0.452698	1.36989	0.136406	0.791719	1.99448	0.0280379
0.461797	1.3529	0.133005	0.807797	2.01962	0.0306009
0.47234	1.34481	0.132615	0.82439	2.04038	0.0309895
0.482928	1.33197	0.13011	0.844735	2.07287	0.0324799
0.492362	1.32081	0.125267	0.86098	2.09365	0.0320846
0.50132	1.28918	0.121172	0.876697	2.13091	0.0334639
0.513162	1.27866	0.117132	0.897326	2.17111	0.033412
0.522653	1.25104	0.114527	0.913976	2.19364	0.0325034
0.531872	1.23681	0.110093	0.930083	2.21321	0.0324892
0.543185	1.21631	0.105899	0.950206	2.24631	0.0326975
0.552939	1.19455	0.10085	0.967228	2.25983	0.0320262
0.56212	1.16688	0.0976251	0.983169	2.26411	0.0316338
0.573328	1.14603	0.0929155	1.00279	2.26742	0.0308796
0.58323	1.1165	0.0924253	1.02024	2.25946	0.0306012
0.592429	1.09774	0.085549	1.03612	2.25414	0.0309587
0.603326	1.08285	0.0809574	1.05412	2.25322	0.0303131
0.613594	1.06682	0.0741537	1.07291	2.23705	0.0311207
0.622998	1.04218	0.0695045	1.089	2.21617	0.0313517
0.633233	1.01873	0.0650451	1.10553	2.19383	0.0320605
0.643819	1.00524	0.0585153	1.1258	2.173	0.0334519
0.653275	0.987683	0.0519761	1.14213	2.14776	0.0347858
0.662421	0.967448	0.0464234	1.15826	2.11002	0.0364585
0.674061	0.952754	0.0404182	1.17869	2.06824	0.0387191
0.683505	0.941737	0.0371503	1.19522	2.02603	0.0397619
0.692739	0.935688	0.0409904	1.2111	1.98107	0.0402617
0.703971	0.93495	0.0412786	1.23134	1.94161	0.040946
0.713673	0.927549	0.0479728	1.2484	1.89349	0.0417155
0.722518	0.925469	0.0514742	1.26419	1.84144	0.0425073
0.734014	0.937076	0.0594628	1.28408	1.79469	0.0418834
0.743906	0.943495	0.0660086	1.30162	1.74178	0.0416098
0.753145	0.963573	0.076281	1.31749	1.69112	0.0425991
0.764247	0.987646	0.0859254	1.33588	1.64158	0.0428738
0.77428	0.999401	0.0949714	1.35465	1.59214	0.0415054
0.783324	1.01642	0.105101	1.37082	1.545	0.0402385
0.793844	1.03323	0.113767	1.38766	1.4943	0.0389523
0.804471	1.04891	0.122522	1.40768	1.44341	0.0388594
0.813977	1.06981	0.133941	1.4241	1.39731	0.0385553
0.823165	1.09284	0.142248	1.43982	1.34906	0.0380281
0.83471	1.11852	0.150034	1.46054	1.30305	0.0378253
0.844236	1.15432	0.15751	1.47721	1.25368	0.0392232
0.853474	1.19298	0.164217	1.49331	1.20862	0.0399102
0.864798	1.23887	0.173048	1.51336	1.17373	0.041609
0.874463	1.28315	0.176747	1.5302	1.13694	0.0437427
0.88341	1.32037	0.179162	1.54602	1.09763	0.0466098
0.894875	1.36247	0.181698	1.56542	1.06931	0.0484916
0.904806	1.41309	0.183967	1.58332	1.04848	0.0492886
0.913801	1.46181	0.188045	1.59929	1.02275	0.0505792
0.924859	1.52367	0.189682	1.6176	1.00959	0.0522658
0.935121	1.57097	0.190474	1.63644	0.992721	0.0521972
0.944297	1.62084	0.188915	1.65256	0.993458	0.0533253
0.954776	1.678	0.188577	1.66917	1.00918	0.0515067
0.965319	1.71945	0.186599	1.6889	1.01152	0.0529077
0.974906	1.76544	0.190059	1.70511	1.02345	0.0516851
0.983785	1.80798	0.186299	1.72087	1.04989	0.0517556
0.995596	1.85287	0.184373	1.74167	1.0687	0.0513085
1.00521	1.89828	0.180649	1.75833	1.09406	0.0489554
1.0143	1.94534	0.174865	1.77432	1.13018	0.0484805
1.02556	1.99425	0.172004	1.79453	1.16053	0.0481522
1.03512	2.03948	0.164235	1.8115	1.22569	0.0490521
1.04424	2.06908	0.160634	1.82742	1.28166	0.0511476
1.05513	2.11979	0.158317	1.84693	1.34268	0.0543787
1.06532	2.1655	0.160107	1.8644	1.41451	0.0547665
1.07459	2.22442	0.159804	1.88055	1.48904	0.0572107
1.08538	2.26462	0.166511	1.89842	1.56338	0.0565769
1.09566	2.29384	0.164829	1.91754	1.65038	0.0552973
1.10496	2.33366	0.168936	1.93331	1.71976	0.0567283
1.11499	2.3596	0.166695	1.95021	1.80121	0.0545656
1.12585	2.38423	0.165844	1.97046	1.91165	0.0532898
1.13536	2.39414	0.159825	1.98667	2.02363	0.0553871
1.14451	2.39522	0.161822	2.00235	2.14053	0.0583598
1.1561	2.41375	0.159952	2.02258	2.24849	0.0565838
1.16561	2.43733	0.165004	2.0392	2.36158	0.0581947
1.17489	2.42115	0.162666	2.05533	2.49224	0.0580657
1.18625	2.43854	0.163499	2.07547	2.61366	0.0586354
1.19592	2.4424	0.169142	2.09244	2.71338	0.059917
1.20484	2.45127	0.166577	2.10858	2.79469	0.0569386
1.21627	2.45892	0.167444	2.12793	2.88756	0.0525676
1.2262	2.44567	0.165471	2.14563	2.99976	0.053744
1.23561	2.44721	0.164242	2.1616	3.08262	0.0536379
1.24625	2.45834	0.164379	2.17954	3.14618	0.0502041
1.25656	2.45715	0.166146	2.19845	3.21557	0.0486787
1.26576	2.45477	0.155701	2.21444	3.27911	0.0460293
1.2756	2.45292	0.153854	2.23145	3.3462	0.0480385
1.28676	2.45657	0.151946	2.2514	3.39055	0.0464686
1.29624	2.47601	0.148825	2.2678	3.40643	0.0405235
1.30517	2.4645	0.14578	2.28365	3.44612	0.0426688
1.31702	2.48259	0.143735	2.30428	3.48898	0.0419187
1.3266	2.48295	0.140355	2.32082	3.51036	0.0430805
1.33563	2.48493	0.136282	2.33654	3.52613	0.0463058
1.34731	2.50102	0.138936	2.35655	3.53854	0.047267
1.35702	2.51095	0.13015	2.37357	3.56623	0.0498572
1.36625	2.52722	0.135813	2.38962	3.57536	0.0516356
1.37752	2.55273	0.132178	2.40884	3.57007	0.0534051
1.38747	2.5811	0.134847	2.42669	3.56426	0.0552059
1.39666	2.60304	0.134525	2.44295	3.55586	0.0563419
1.40719	2.635	0.136668	2.46102	3.53015	0.0543675
1.41783	2.66066	0.13632	2.47986	3.51827	0.0580407
1.42705	2.68305	0.139707	2.49579	3.47387	0.0557112
1.43744	2.69965	0.140699	2.51223	3.45848	0.0576885
1.448	2.72271	0.142208	2.53262	3.44807	0.0570575
1.45744	2.74466	0.145775	2.54893	3.43085	0.0581988
1.46667	2.7782	0.140587	2.56483	3.41631	0.0583219
1.47824	2.81228	0.145377	2.58549	3.42306	0.0603821
1.48777	2.83994	0.144429	2.60214	3.4285	0.0582022
1.49676	2.88103	0.147474	2.61818	3.43635	0.0606975
1.50838	2.91252	0.14479	2.6384	3.42995	0.063774
1.51803	2.94941	0.147781	2.65549	3.42638	0.0667846
1.5274	2.9796	0.148315	2.67138	3.43315	0.067343
1.53838	3.02762	0.15383	2.69125	3.4476	0.0657921
1.54834	3.0695	0.158789	2.7086	3.45573	0.0685451
1.55755	3.10045	0.165921	2.72478	3.44787	0.0728985
1.56833	3.11766	0.172322	2.74276	3.45186	0.0738922
1.57869	3.15458	0.179117	2.76174	3.49252	0.0756396
1.5878	3.17084	0.181364	2.77754	3.5155	0.0755512
1.59801	3.19832	0.179956	2.79462	3.53284	0.0760463
1.60886	3.22351	0.181059	2.81465	3.55776	0.0768389
1.61823	3.23859	0.178111	2.83095	3.59057	0.0761208
1.62731	3.25897	0.180919	2.8467	3.61787	0.0736261
1.63911	3.28633	0.181548	2.86731	3.6715	0.0736112
1.6486	3.29943	0.184144	2.88405	3.69282	0.07354
1.65792	3.32151	0.183407	2.89991	3.74221	0.0741695
1.66915	3.3335	0.187557	2.92024	3.80268	0.0749271
1.67871	3.34636	0.185149	2.93727	3.84799	0.0754516
1.68769	3.37174	0.18539	2.95308	3.88701	0.0761208
1.69888	3.39654	0.182573	2.97266	3.95043	0.0755848
1.70878	3.40492	0.18479	2.99007	4.00725	0.0757546
1.71793	3.40158	0.184141	3.00568	4.04797	0.0737108
1.72881	3.40566	0.184362	3.02414	4.09201	0.0718944
1.73916	3.41654	0.185014	3.04299	4.121	0.0696567
1.74831	3.41345	0.185377	3.05902	4.18246	0.0684769
1.7588	3.40045	0.194354	3.0755	4.23415	0.0671908
1.76936	3.39769	0.194551	3.0959	4.26386	0.0658933
1.77878	3.41385	0.198839	3.11215	4.27255	0.064231
1.78778	3.41887	0.191231	3.12824	4.30978	0.0671929
1.79965	3.42979	0.193427	3.14866	4.33892	0.0652913
1.80922	3.42455	0.190193	3.16529	4.3712	0.0658746
1.81815	3.41723	0.190953	3.1814	4.37777	0.0654446
1.8298	3.42778	0.184395	3.2014	4.39325	0.0634168
1.83953	3.43099	0.181748	3.21843	4.43593	0.0663816
1.84846	3.41954	0.17438	3.23437	4.47944	0.065366
1.85951	3.42803	0.174478	3.25386	4.50721	0.066329
1.86969	3.42643	0.173056	3.27164	4.52098	0.0664878
1.87879	3.42652	0.169773	3.28755	4.54327	0.0720139
1.88971	3.42671	0.166398	3.30539	4.5761	0.0729883
1.9	3.40713	0.162269	3.32378	4.61303	0.0769396
1.9092	3.38285	0.159621	3.33983	4.63207	0.0808763
1.91944	3.36963	0.149719	3.35672	4.65938	0.0838354
1.93024	3.35443	0.147929	3.37599	4.70365	0.0874601
1.93969	3.33961	0.146997	3.39167	4.77263	0.0904685
1.94863	3.316	0.157808	3.40764	4.82121	0.0896654
1.96051	3.3163	0.152535	3.42939	4.8717	0.0912023
1.97002	3.33044	0.154333	3.44624	4.90476	0.0904431
1.97928	3.34199	0.156301	3.46207	4.94447	0.0903909
1.99049	3.35679	0.159155	3.48223	4.99014	0.0911025
2.00007	3.36872	0.16233	3.49917	5.03103	0.0923246

## Sheet: Figure 5
Injection bias (V)	Injection Current (A)	Rate of desorption	Error	Rate of switching	Error	Branching ratio	Error
1.4	7.5e-10	0.0456904	0.0075269	0.0174801	0.00290202	2.60286	0.426982
1.6	7.5e-10	0.193099	0.0354198	0.0547279	0.0101744	3.50847	0.645696
1.7	7.5e-10	0.391053	0.079921	0.08158	0.0179282	4.61228	0.970811
1.8	7.5e-10	0.508121	0.103042	0.117302	0.024123	4.30008	0.876876
1.9	7.5e-10	0.704063	0.171737	0.113012	0.0271578	6.28358	1.50707
2	7.5e-10	1.43425	0.307312	0.280034	0.0618227	5.03931	1.08977
2.1	7.5e-10	1.74535	0.276403	0.733484	0.118051	2.35958	0.373645
2.15	7.5e-10	2.15936	0.461715	0.451544	0.0966464	4.79441	1.01786
2.2	7.5e-10	2.52109	0.483398	0.655893	0.125923	3.84743	0.730295

## Sheet: Supplementary Figure 1
Experiment_number	Delta_z/pm
1	96.7108
2	81.531
3	88.3065
4	112.02
5	161.798
6	95.6805
7	112.078
8	184.395
9	75.946
10	129.641
11	106.862
12	128.809
13	131.89
14	161.668
15	122.952
16	91.407
17	104.033
18	-5.48239
19	-11.4655
20	63.8971
21	89.077
22	56.3304
23	106.136
24	72.9779
25	69.3078
26	164.936
27	79.2718
28	106.066
29	109.213
30	65.4701
31	98.055
32	88.9966
33	84.6689
34	68.3349
35	97.3956
36	95.454
37	35.7673
38	74.6453
39	75.2716
40	50.986
41	73.3418
42	33.4169
43	91.747
44	76.4825
45	82.3982
46	119.415
47	104.066
48	67.9355
49	73.0891
50	100.214
51	122.283
52	83.8057
53	86.4843
54	165.112
55	58.5101
56	75.1404
57	75.1511
58	83.6817
59	37.9535
60	53.335
61	110.593
62	133.592
63	74.6924
64	33.7606
65	77.2558
66	48.6516
67	159.694
68	64.8513
69	95.0486
70	57.4264
71	58.1455
72	63.353
73	75.1032
74	66.4588
75	48.9492
76	87.639
77	54.651
78	69.0991
79	61.9244
80	73.901
81	91.0043
82	117.052
83	73.321
84	86.151
85	65.0854
86	72.7204
87	97.2912
88	159.289
89	67.6887
90	88.4537
91	81.9861
92	46.6185
93	55.0104
94	179.031
95	54.3104
96	55.6558
97	53.1254
98	100.114
99	83.0121
100	40.1206
101	78.8743
102	66.7007
103	131.313
104	57.2528
105	129.261
106	146.338
107	63.0823
108	29.1087
109	195.515
110	68.797
111	57.6847
112	61.6817
113	60.5917
114	18.7248
115	76.8815
116	126.893
117	86.1554
118	62.837
119	91.1427
120	127.037
121	120.083
122	41.1048
123	71.7621
124	71.5667
125	59.3057
126	62.7123
127	40.8125
128	98.8729
129	71.993
130	51.8638
131	36.0866
132	111.613
133	53.2911
134	34.6369
135	165.916
136	40.959
137	127.45
138	113.588
139	91.3032
140	93.9884
141	78.765
142	88.6124
143	79.1652
144	146.367
145	92.7969
146	90.7592
147	126.121
148	54.2283
149	88.4206
150	82.7729
151	126.896
152	91.0005
153	140.77
154	55.1634
155	111.836
156	40.0751

## Sheet: Supplementary Figure 2
Desorbed, 750 pA										Switched, 750 pA
Time to manipulation / s										Time to manipulation / s
1.4 V	1.6 V	1.7 V	1.8 V	1.9 V	2.0 V	2.1 V	2.15 V	2.2 V		1.4 V	1.6 V	1.7 V	1.8 V	1.9 V	2.0 V	2.1 V	2.15 V	2.2 V
0	0	0	0	0	0	0	0	0		0.0734	0.1726	0.0366	0.0411	0.0151	0.0235	0.0196	0.0032	0.0124
0.0333	0.0073	0.0043	0.0154	0.0235	0.0019	0.005	0.0063	0.0002		0.1017	0.1825	0.1054	0.0987	0.0429	0.0264	0.0307	0.0169	0.0275
0.0445	0.0238	0.0046	0.0233	0.0281	0.0075	0.0133	0.0081	0.0075		0.1244	0.4166	0.1087	0.1055	0.0679	0.0413	0.037	0.0205	0.0316
0.0894	0.043	0.0084	0.027	0.0291	0.0159	0.0236	0.0099	0.0081		0.2218	0.4627	0.1136	0.1615	0.0975	0.0598	0.0527	0.0763	0.0339
0.1235	0.1089	0.0173	0.0384	0.0344	0.0188	0.0241	0.0102	0.0087		0.2966	0.5141	0.1231	0.212	0.0978	0.0647	0.0537	0.0763	0.0371
0.1256	0.12	0.0308	0.0452	0.0359	0.0367	0.0368	0.0122	0.0117		0.3759	0.6006	0.1692	0.3119	0.1122	0.103	0.0606	0.0773	0.0403
0.1805	0.1333	0.0367	0.0626	0.0367	0.0411	0.0408	0.0136	0.0119		0.4472	0.9369	0.1933	0.3961	0.1654	0.1159	0.0619	0.0784	0.0458
0.2462	0.1979	0.0386	0.07	0.0384	0.0423	0.0439	0.0159	0.0119		0.4836	1.0247	0.2149	0.5278	0.2041	0.1199	0.0772	0.0787	0.0467
0.3136	0.1981	0.0469	0.0717	0.0406	0.0425	0.0446	0.0168	0.0135		0.6859	1.0724	0.2363	0.5846	0.2326	0.1236	0.0777	0.1017	0.0499
0.324	0.204	0.0544	0.0763	0.0472	0.0455	0.0446	0.021	0.017		0.7895	1.0913	0.2914	0.7538	0.2827	0.167	0.0783	0.1044	0.0517
0.3697	0.2402	0.0587	0.0852	0.0477	0.0468	0.0446	0.0257	0.0171		0.9377	1.2154	0.6693	0.7545	0.4614	0.1814	0.0984	0.1102	0.0525
0.4448	0.2498	0.0644	0.097	0.0561	0.0506	0.0463	0.0266	0.0221		0.9861	1.2425	0.6967	0.8005	0.7207	0.1988	0.1023	0.1248	0.0545
0.4802	0.2583	0.0975	0.1284	0.0609	0.0525	0.0479	0.027	0.0222		1.1375	1.7189	0.732	0.8509	0.8073	0.2166	0.1036	0.1296	0.0766
0.4876	0.26	0.1052	0.1316	0.0613	0.0529	0.0497	0.0279	0.023		1.2755	1.7299	0.8611	0.919	1.075	0.3586	0.1103	0.1389	0.0793
0.4876	0.288	0.124	0.1344	0.063	0.0553	0.053	0.0287	0.0236		1.609	1.7615	1.2306	1.6747	1.7257	0.5342	0.1277	0.1798	0.1009
0.522	0.3099	0.1362	0.1404	0.0647	0.0571	0.057	0.0288	0.0236		1.9224	1.8482	1.2471	1.7019	1.8319	0.7833	0.1446	0.1881	0.1433
0.6266	0.3543	0.1697	0.1422	0.0655	0.0591	0.0632	0.0295	0.0241		1.9957	1.9654	1.4895	2.0145	1.8901	1.0125	0.1467	0.2675	0.1473
0.6422	0.367	0.2116	0.1634	0.0708	0.0595	0.0636	0.0322	0.0258		2.0457	2.7896	1.7184	2.3771		1.0819	0.1478	0.284	0.164
0.6673	0.3674	0.2364	0.1654	0.073	0.0598	0.0649	0.0353	0.0264		2.6077	2.8685		2.4689		2.4278	0.1603	0.3282	0.1665
0.7066	0.3768	0.2372	0.1811	0.0756	0.0644	0.0691	0.0392	0.0265		2.6821	2.958		3.0057			0.1646	0.4129	0.1835
0.7423	0.3843	0.2379	0.194	0.0766	0.0689	0.0715	0.0404	0.0269		3.2101	3.1862					0.1712	1.046	0.2038
0.7682	0.4423	0.2665	0.2385	0.0773	0.0703	0.0723	0.0411	0.0305		3.2428	3.7398					0.1746	1.7062	0.2494
0.8339	0.4443	0.276	0.2532	0.0813	0.0709	0.0761	0.0453	0.0308		3.5257	3.7617					0.1807	2.6512	0.4181
0.8586	0.4721	0.2842	0.262	0.0869	0.0738	0.0764	0.0455	0.0314		4.14						0.1834		1.4119
0.8797	0.5027	0.2854	0.3198	0.0887	0.0747	0.0789	0.0481	0.0319		4.3628						0.1996
0.9973	0.5526	0.2939	0.3405	0.0895	0.0787	0.0797	0.0491	0.0321		4.7366						0.2026
1.0054	0.5667	0.3326	0.3499	0.0901	0.0789	0.0808	0.0514	0.0333		5.0477						0.3128
1.0352	0.5677	0.3476	0.3651	0.0909	0.0828	0.0809	0.0516	0.0345		5.2484						0.3948
1.0638	0.6018	0.3706	0.4024	0.1005	0.0882	0.0819	0.0519	0.0377		6.3837						0.4914
1.1024	0.6269	0.3809	0.4344	0.1085	0.0891	0.084	0.0542	0.0382		6.5103						0.6684
1.1434	0.6751	0.3844	0.4405	0.1096	0.0934	0.0843	0.0554	0.0406		6.7855						0.6868
1.1468	0.7248	0.3859	0.4849	0.1113	0.1077	0.0855	0.0575	0.0432		6.9729						3.0999
1.1615	0.7388	0.3869	0.4869	0.1137	0.1085	0.0874	0.0605	0.0442								3.1532
1.2472	0.7689	0.3957	0.5129	0.1159	0.1101	0.0876	0.0643	0.0445
1.3834	0.7834	0.3986	0.5436	0.1171	0.1218	0.0921	0.0646	0.0451
1.5409	0.8585	0.4038	0.5436	0.1177	0.1221	0.0925	0.0651	0.0477
1.6472	0.8821	0.4305	0.6259	0.1281	0.1258	0.0963	0.0703	0.0478
1.652	0.9051	0.4415	0.662	0.1452	0.1335	0.1024	0.0703	0.0494
1.6667	0.9964	0.4432	0.6719	0.1498	0.1348	0.1091	0.0708	0.0495
1.6757	1.0206	0.4538	0.696	0.1508	0.1362	0.1125	0.0709	0.0517
1.6964	1.0413	0.4657	0.7301	0.1584	0.1403	0.1325	0.0712	0.0542
1.7041	1.1291	0.478	0.7614	0.1682	0.144	0.1333	0.0731	0.0543
1.8015	1.1308	0.4956	0.7931	0.1819	0.1456	0.1437	0.076	0.0553
2.0023	1.1326	0.4965	0.7942	0.1842	0.1469	0.1475	0.0775	0.0568
2.0137	1.1382	0.5019	0.8348	0.1918	0.1473	0.1547	0.0776	0.0583
2.0438	1.4369	0.5421	0.8487	0.1949	0.1641	0.1701	0.0786	0.0611
2.2537	1.5625	0.5429	0.915	0.1997	0.1645	0.1718	0.079	0.062
2.2659	1.5712	0.5561	0.9376	0.201	0.1648	0.1743	0.084	0.0671
2.4501	1.5758	0.562	0.9376	0.2031	0.1766	0.1892	0.0864	0.071
2.4622	1.5885	0.5787	0.9714	0.2065	0.1849	0.1991	0.0868	0.0723
2.5307	1.6638	0.5946	0.9714	0.2146	0.1877	0.2014	0.0876	0.0725
2.7005	1.6914	0.6096	0.9741	0.2347	0.2019	0.2026	0.0925	0.0735
2.8357	1.7125	0.6131	0.9776	0.2388	0.2025	0.2059	0.0949	0.0759
2.8392	1.7962	0.6409	1.0005	0.2394	0.2088	0.2222	0.0949	0.0841
2.8659	1.8425	0.6593	1.0317	0.2441	0.2115	0.2311	0.0969	0.0843
2.9824	1.9308	0.6665	1.0391	0.2494	0.2146	0.236	0.0976	0.0882
3.1285	2.0871	0.6745	1.0541	0.2607	0.2165	0.2561	0.0992	0.0916
3.2328	2.1383	0.6811	1.0556	0.28	0.217	0.2649	0.1015	0.099
3.2485	2.5881	0.6942	1.1789	0.2829	0.2237	0.3044	0.1031	0.103
3.2837	2.6243	0.7006	1.1826	0.2858	0.2304	0.3185	0.1125	0.1075
3.324	2.8032	0.7094	1.3004	0.29	0.2319	0.3192	0.1214	0.1147
3.543	2.9756	0.7355	1.3072	0.2944	0.2377	0.353	0.1232	0.1169
3.6083	2.9936	0.7391	1.3168	0.2998	0.2477	0.3606	0.1293	0.117
3.8145	3.3969	0.7784	1.3235	0.3002	0.2538	0.3814	0.1337	0.118
3.9513	3.4398	0.7901	1.3502	0.328	0.2539	0.437	0.1421	0.1231
4.1325	3.4674	0.8236	1.3502	0.3555	0.2655	0.4442	0.1474	0.1289
4.2151	3.6589	0.8352	1.4121	0.3648	0.3009	0.4567	0.1556	0.1311
4.4008	3.7967	0.8485	1.4203	0.3687	0.3074	0.5043	0.1657	0.1421
4.6925	3.9097	0.8564	1.5264	0.3977	0.3488	0.6083	0.1691	0.1424
5.0236	3.9162	0.913	1.5918	0.4113	0.3588	0.6189	0.1704	0.1548
5.0442	3.9277	0.927	1.6378	0.4124	0.3731	0.6407	0.1712	0.1757
5.5887	4.1309	0.9983	1.8374	0.438	0.4013	0.7688	0.181	0.2166
5.7312	4.19	1.094	1.8531	0.4424	0.423	0.8141	0.1845	0.251
5.9228	4.278	1.165	1.8855	0.4546	0.4589	1.1055	0.221	0.2642
6.2614	4.5344	1.1825	1.9012	0.5411	0.5148	1.2313	0.2424	0.2733
6.6792	4.7863	1.2008	1.9782	0.5704	0.5236	1.3268	0.2549	0.2809
6.7267	4.8241	1.2073	1.9798	0.5712	0.5326	1.5647	0.2682	0.2888
6.978	5.1102	1.213	2.0259	0.5723	0.5746	2.7819	0.2694	0.3259
7.9787	5.3657	1.2492	2.3117	0.6627	0.6023		0.2838	0.3383
	5.4212	1.3049	2.4637	0.6879	0.643		0.2855	0.3459
	5.8798	1.3255	2.5128	0.7208	0.6634		0.3025	0.3764
	6.3992	1.4319	2.817	0.7572	0.6695		0.3513	0.386
	6.7239	1.5566	3.2808	0.8086	0.6816		0.6115	0.4011
	6.9316	1.5889	3.9744	0.816	0.7181		0.7205	0.4485
	7.0101	1.9083	4.0114	0.84	0.7584		0.8114	0.4801
	7.0306	2.0172	4.3114	0.9499	0.7691		0.9189	0.9518
	7.2086	2.2789	4.3114	1.1793	0.8114		1.269	0.9596
	7.437	2.8929	5.9615	1.3503	0.8404		1.8359	0.9928
	7.6654	3.0676	7.5569	1.373	0.9417			1.1745
		3.4486		1.5626	1.0213			2.5905
		3.6487		1.7848	1.5724
				1.9944	1.5743
				3.1335	2.2841
				3.3413
				7.5912

## Sheet: Supplementary Figure 3
N mols manipulated	Branching ratio	Adj. R^2
11	2.55263	0.372369
14	3.01538	0.656267
14	3.01538	0.656267
14	3.01538	0.656267
15	3.13514	0.677832
16	3.26506	0.684056
17	3.40217	0.680085
18	3.41667	0.725458
19	3.45968	0.761086
20	3.38255	0.777791
21	3.35632	0.803396
22	3.2381	0.794636
23	3.05792	0.74562
24	2.95779	0.741903
25	2.90476	0.75792
26	2.88177	0.780842
27	2.87912	0.804123
28	2.89087	0.824587
29	2.9132	0.840916
30	2.94352	0.852804
31	2.98003	0.860469
32	2.98182	0.873241
33	2.94975	0.878694
34	2.88839	0.871198
35	2.8494	0.873091
36	2.82664	0.879745
37	2.81605	0.888301
38	2.81481	0.897018
39	2.82092	0.904873
40	2.83289	0.911309
41	2.84962	0.916072
42	2.87028	0.919094
43	2.89421	0.920427
44	2.92089	0.920187
45	2.9499	0.918524
46	2.98092	0.915602
47	3.01366	0.911587
48	3.03194	0.914762
49	3.03495	0.919842
50	3.04223	0.924296
51	3.03497	0.9281
52	3.03296	0.932071
53	3.01752	0.933886
54	3.0081	0.936639
55	2.98652	0.936401
56	2.97147	0.937764
57	2.96185	0.940061
58	2.95679	0.942805
59	2.94144	0.943517
60	2.91653	0.941122
61	2.89781	0.940744
62	2.87057	0.937153
63	2.84957	0.935889
64	2.82099	0.931425
65	2.78574	0.9235
66	2.75749	0.919047
67	2.72332	0.911322
68	2.69575	0.907006
69	2.6737	0.90523
70	2.64629	0.900621
71	2.61417	0.893106
72	2.57804	0.882737
73	2.54823	0.876312
74	2.52376	0.872927
75	2.49546	0.866972
76	2.47211	0.863917
78	2.42499	0.857346
78	2.42499	0.857346
79	2.40661	0.856654
80	2.39165	0.857596
81	2.37966	0.85976
82	2.37026	0.862808
83	2.36315	0.866466
84	2.35807	0.870511
85	2.35478	0.874763
86	2.34828	0.878006
87	2.34362	0.881593
88	2.34061	0.885365
89	2.33909	0.889194
90	2.3389	0.892978
91	2.33991	0.896637
92	2.3381	0.899928
93	2.33756	0.903209
94	2.33817	0.906405
95	2.33984	0.909453
96	2.3389	0.912293
97	2.33909	0.915084
98	2.34028	0.917768
99	2.3424	0.920297
100	2.34537	0.922635
101	2.34599	0.925004
102	2.34431	0.927127
103	2.34367	0.929266
104	2.34399	0.931364
105	2.34518	0.933375
106	2.34718	0.935262
107	2.34992	0.936996
108	2.35334	0.938554
109	2.3574	0.93992
110	2.35947	0.941531
111	2.35958	0.943145

## Sheet: RawBias
Desorbed, 750 pA										Switched, 750 pA
Time to manipulation / s										Time to manipulation / s
1.4 V	1.6 V	1.7 V	1.8 V	1.9 V	2.0 V	2.1 V	2.15 V	2.2 V		1.4 V	1.6 V	1.7 V	1.8 V	1.9 V	2.0 V	2.1 V	2.15 V	2.2 V
0	0	0	0	0	0	0	0	0		0.0734	0.1726	0.0366	0.0411	0.0151	0.0235	0.0196	0.0032	0.0124
0.0333	0.0073	0.0043	0.0154	0.0235	0.0019	0.005	0.0063	0.0002		0.1017	0.1825	0.1054	0.0987	0.0429	0.0264	0.0307	0.0169	0.0275
0.0445	0.0238	0.0046	0.0233	0.0281	0.0075	0.0133	0.0081	0.0075		0.1244	0.4166	0.1087	0.1055	0.0679	0.0413	0.037	0.0205	0.0316
0.0894	0.043	0.0084	0.027	0.0291	0.0159	0.0236	0.0099	0.0081		0.2218	0.4627	0.1136	0.1615	0.0975	0.0598	0.0527	0.0763	0.0339
0.1235	0.1089	0.0173	0.0384	0.0344	0.0188	0.0241	0.0102	0.0087		0.2966	0.5141	0.1231	0.212	0.0978	0.0647	0.0537	0.0763	0.0371
0.1256	0.12	0.0308	0.0452	0.0359	0.0367	0.0368	0.0122	0.0117		0.3759	0.6006	0.1692	0.3119	0.1122	0.103	0.0606	0.0773	0.0403
0.1805	0.1333	0.0367	0.0626	0.0367	0.0411	0.0408	0.0136	0.0119		0.4472	0.9369	0.1933	0.3961	0.1654	0.1159	0.0619	0.0784	0.0458
0.2462	0.1979	0.0386	0.07	0.0384	0.0423	0.0439	0.0159	0.0119		0.4836	1.0247	0.2149	0.5278	0.2041	0.1199	0.0772	0.0787	0.0467
0.3136	0.1981	0.0469	0.0717	0.0406	0.0425	0.0446	0.0168	0.0135		0.6859	1.0724	0.2363	0.5846	0.2326	0.1236	0.0777	0.1017	0.0499
0.324	0.204	0.0544	0.0763	0.0472	0.0455	0.0446	0.021	0.017		0.7895	1.0913	0.2914	0.7538	0.2827	0.167	0.0783	0.1044	0.0517
0.3697	0.2402	0.0587	0.0852	0.0477	0.0468	0.0446	0.0257	0.0171		0.9377	1.2154	0.6693	0.7545	0.4614	0.1814	0.0984	0.1102	0.0525
0.4448	0.2498	0.0644	0.097	0.0561	0.0506	0.0463	0.0266	0.0221		0.9861	1.2425	0.6967	0.8005	0.7207	0.1988	0.1023	0.1248	0.0545
0.4802	0.2583	0.0975	0.1284	0.0609	0.0525	0.0479	0.027	0.0222		1.1375	1.7189	0.732	0.8509	0.8073	0.2166	0.1036	0.1296	0.0766
0.4876	0.26	0.1052	0.1316	0.0613	0.0529	0.0497	0.0279	0.023		1.2755	1.7299	0.8611	0.919	1.075	0.3586	0.1103	0.1389	0.0793
0.4876	0.288	0.124	0.1344	0.063	0.0553	0.053	0.0287	0.0236		1.609	1.7615	1.2306	1.6747	1.7257	0.5342	0.1277	0.1798	0.1009
0.522	0.3099	0.1362	0.1404	0.0647	0.0571	0.057	0.0288	0.0236		1.9224	1.8482	1.2471	1.7019	1.8319	0.7833	0.1446	0.1881	0.1433
0.6266	0.3543	0.1697	0.1422	0.0655	0.0591	0.0632	0.0295	0.0241		1.9957	1.9654	1.4895	2.0145	1.8901	1.0125	0.1467	0.2675	0.1473
0.6422	0.367	0.2116	0.1634	0.0708	0.0595	0.0636	0.0322	0.0258		2.0457	2.7896	1.7184	2.3771		1.0819	0.1478	0.284	0.164
0.6673	0.3674	0.2364	0.1654	0.073	0.0598	0.0649	0.0353	0.0264		2.6077	2.8685		2.4689		2.4278	0.1603	0.3282	0.1665
0.7066	0.3768	0.2372	0.1811	0.0756	0.0644	0.0691	0.0392	0.0265		2.6821	2.958		3.0057			0.1646	0.4129	0.1835
0.7423	0.3843	0.2379	0.194	0.0766	0.0689	0.0715	0.0404	0.0269		3.2101	3.1862					0.1712	1.046	0.2038
0.7682	0.4423	0.2665	0.2385	0.0773	0.0703	0.0723	0.0411	0.0305		3.2428	3.7398					0.1746	1.7062	0.2494
0.8339	0.4443	0.276	0.2532	0.0813	0.0709	0.0761	0.0453	0.0308		3.5257	3.7617					0.1807	2.6512	0.4181
0.8586	0.4721	0.2842	0.262	0.0869	0.0738	0.0764	0.0455	0.0314		4.14						0.1834		1.4119
0.8797	0.5027	0.2854	0.3198	0.0887	0.0747	0.0789	0.0481	0.0319		4.3628						0.1996
0.9973	0.5526	0.2939	0.3405	0.0895	0.0787	0.0797	0.0491	0.0321		4.7366						0.2026
1.0054	0.5667	0.3326	0.3499	0.0901	0.0789	0.0808	0.0514	0.0333		5.0477						0.3128
1.0352	0.5677	0.3476	0.3651	0.0909	0.0828	0.0809	0.0516	0.0345		5.2484						0.3948
1.0638	0.6018	0.3706	0.4024	0.1005	0.0882	0.0819	0.0519	0.0377		6.3837						0.4914
1.1024	0.6269	0.3809	0.4344	0.1085	0.0891	0.084	0.0542	0.0382		6.5103						0.6684
1.1434	0.6751	0.3844	0.4405	0.1096	0.0934	0.0843	0.0554	0.0406		6.7855						0.6868
1.1468	0.7248	0.3859	0.4849	0.1113	0.1077	0.0855	0.0575	0.0432		6.9729						3.0999
1.1615	0.7388	0.3869	0.4869	0.1137	0.1085	0.0874	0.0605	0.0442								3.1532
1.2472	0.7689	0.3957	0.5129	0.1159	0.1101	0.0876	0.0643	0.0445
1.3834	0.7834	0.3986	0.5436	0.1171	0.1218	0.0921	0.0646	0.0451
1.5409	0.8585	0.4038	0.5436	0.1177	0.1221	0.0925	0.0651	0.0477
1.6472	0.8821	0.4305	0.6259	0.1281	0.1258	0.0963	0.0703	0.0478
1.652	0.9051	0.4415	0.662	0.1452	0.1335	0.1024	0.0703	0.0494
1.6667	0.9964	0.4432	0.6719	0.1498	0.1348	0.1091	0.0708	0.0495
1.6757	1.0206	0.4538	0.696	0.1508	0.1362	0.1125	0.0709	0.0517
1.6964	1.0413	0.4657	0.7301	0.1584	0.1403	0.1325	0.0712	0.0542
1.7041	1.1291	0.478	0.7614	0.1682	0.144	0.1333	0.0731	0.0543
1.8015	1.1308	0.4956	0.7931	0.1819	0.1456	0.1437	0.076	0.0553
2.0023	1.1326	0.4965	0.7942	0.1842	0.1469	0.1475	0.0775	0.0568
2.0137	1.1382	0.5019	0.8348	0.1918	0.1473	0.1547	0.0776	0.0583
2.0438	1.4369	0.5421	0.8487	0.1949	0.1641	0.1701	0.0786	0.0611
2.2537	1.5625	0.5429	0.915	0.1997	0.1645	0.1718	0.079	0.062
2.2659	1.5712	0.5561	0.9376	0.201	0.1648	0.1743	0.084	0.0671
2.4501	1.5758	0.562	0.9376	0.2031	0.1766	0.1892	0.0864	0.071
2.4622	1.5885	0.5787	0.9714	0.2065	0.1849	0.1991	0.0868	0.0723
2.5307	1.6638	0.5946	0.9714	0.2146	0.1877	0.2014	0.0876	0.0725
2.7005	1.6914	0.6096	0.9741	0.2347	0.2019	0.2026	0.0925	0.0735
2.8357	1.7125	0.6131	0.9776	0.2388	0.2025	0.2059	0.0949	0.0759
2.8392	1.7962	0.6409	1.0005	0.2394	0.2088	0.2222	0.0949	0.0841
2.8659	1.8425	0.6593	1.0317	0.2441	0.2115	0.2311	0.0969	0.0843
2.9824	1.9308	0.6665	1.0391	0.2494	0.2146	0.236	0.0976	0.0882
3.1285	2.0871	0.6745	1.0541	0.2607	0.2165	0.2561	0.0992	0.0916
3.2328	2.1383	0.6811	1.0556	0.28	0.217	0.2649	0.1015	0.099
3.2485	2.5881	0.6942	1.1789	0.2829	0.2237	0.3044	0.1031	0.103
3.2837	2.6243	0.7006	1.1826	0.2858	0.2304	0.3185	0.1125	0.1075
3.324	2.8032	0.7094	1.3004	0.29	0.2319	0.3192	0.1214	0.1147
3.543	2.9756	0.7355	1.3072	0.2944	0.2377	0.353	0.1232	0.1169
3.6083	2.9936	0.7391	1.3168	0.2998	0.2477	0.3606	0.1293	0.117
3.8145	3.3969	0.7784	1.3235	0.3002	0.2538	0.3814	0.1337	0.118
3.9513	3.4398	0.7901	1.3502	0.328	0.2539	0.437	0.1421	0.1231
4.1325	3.4674	0.8236	1.3502	0.3555	0.2655	0.4442	0.1474	0.1289
4.2151	3.6589	0.8352	1.4121	0.3648	0.3009	0.4567	0.1556	0.1311
4.4008	3.7967	0.8485	1.4203	0.3687	0.3074	0.5043	0.1657	0.1421
4.6925	3.9097	0.8564	1.5264	0.3977	0.3488	0.6083	0.1691	0.1424
5.0236	3.9162	0.913	1.5918	0.4113	0.3588	0.6189	0.1704	0.1548
5.0442	3.9277	0.927	1.6378	0.4124	0.3731	0.6407	0.1712	0.1757
5.5887	4.1309	0.9983	1.8374	0.438	0.4013	0.7688	0.181	0.2166
5.7312	4.19	1.094	1.8531	0.4424	0.423	0.8141	0.1845	0.251
5.9228	4.278	1.165	1.8855	0.4546	0.4589	1.1055	0.221	0.2642
6.2614	4.5344	1.1825	1.9012	0.5411	0.5148	1.2313	0.2424	0.2733
6.6792	4.7863	1.2008	1.9782	0.5704	0.5236	1.3268	0.2549	0.2809
6.7267	4.8241	1.2073	1.9798	0.5712	0.5326	1.5647	0.2682	0.2888
6.978	5.1102	1.213	2.0259	0.5723	0.5746	2.7819	0.2694	0.3259
7.9787	5.3657	1.2492	2.3117	0.6627	0.6023		0.2838	0.3383
	5.4212	1.3049	2.4637	0.6879	0.643		0.2855	0.3459
	5.8798	1.3255	2.5128	0.7208	0.6634		0.3025	0.3764
	6.3992	1.4319	2.817	0.7572	0.6695		0.3513	0.386
	6.7239	1.5566	3.2808	0.8086	0.6816		0.6115	0.4011
	6.9316	1.5889	3.9744	0.816	0.7181		0.7205	0.4485
	7.0101	1.9083	4.0114	0.84	0.7584		0.8114	0.4801
	7.0306	2.0172	4.3114	0.9499	0.7691		0.9189	0.9518
	7.2086	2.2789	4.3114	1.1793	0.8114		1.269	0.9596
	7.437	2.8929	5.9615	1.3503	0.8404		1.8359	0.9928
	7.6654	3.0676	7.5569	1.373	0.9417			1.1745
		3.4486		1.5626	1.0213			2.5905
		3.6487		1.7848	1.5724
				1.9944	1.5743
				3.1335	2.2841
				3.3413
				7.5912

## Sheet: RawCurrent
Desorbed, +1.6 V										Switched, +1.6 V
Time to manipulation / s										Time to manipulation / s
2.50E-11 A	3.00E-10 A	4.50E-10 A	7.50E-10 A	2.00E-10 A	6.00E-10 A	9.00E-10 A	1.50E-10 A	5.00E-11 A		2.50E-11 A	3.00E-10 A	4.50E-10 A	7.50E-10 A	2.00E-10 A	6.00E-10 A	9.00E-10 A	1.50E-10 A	5.00E-11 A
5.383	2.8698	4.4358	0.3463	0.3595	0.2461	0.9292	1.1782	0.2153		4.7173	7.1025	0.7903	2.8925	1.4807	2.9003	3.65	2.18	0.716
2.7412	0.5314	5.4765	2.1322	3.7162	4.7459	0.3276	5.1765	5.4386		6.22	7.535	2.2013	1.1113		0.8875	1.4	4.22	1.4
5.976	0.8144	3.905	0.3414	1.3512	6.4683	1.2824	0.5545	0.2623		4.2221	0.4181	0.3176	4.1502		0.9255	0.211	0.294	1.61
0.7491	4.671	3.9932	0.2098	0.996	3.6047	2.9415	5.6991	3.3658		8.4211	0.7403	1.2509	0.6379		2.739	3.24	4.84	7.17
6.4308	0.4181	3.0846	2.6386	2.161	1.5044	1.2922	1.9803	1.8725		5.9516	2.1476	1.9645	1.6349		0.4554	1.17	3.4	4.186
7.7039	0.3036	2.0538	0.4208	2.5793	5.5885	1.4643	0.4741	3.1881		2.0825	0.8995	4.8427	2.8178		0.7321	0.1678	0.819	0.7587
0.8518	0.2978	5.0083	1.0619	4.3153	1.0546	2.4086	0.3812	5.4755		0.4358	2.625	3.2875	1.2346		2.489	0.785	4.2725	3.0014
5.9815	3.4307	1.7899	0.7981		0.4176	0.5522	4.881	0.524		4.6559	2.9674	3.6838	0.2439		3.0615	0.1686	2.6703	12.7881
0.4263	4.297	0.7028	1.1627		0.4959	0.3709	5.0483	4.1103		0.4338	0.2153	0.8974	0.232		0.2749	0.8269	2.6868	2.0947
6.8989	0.3389	0.5523	1.3547		2.4563	1.0884	1.1512	6.2102			1.0383	1.0452	0.203		0.3752	0.2855	5.3272	0.7286
5.139	0.4671	1.5614	0.8769		0.1751	0.187	6.9529	5.4238			1.1981	0.3463	1.3838		2.7629	0.6624	2.3893	0.6592
2.8737	1.8545	2.1019	1.0687		2.1925	2.3379	1.8049	5.5626			2.9746	4.3443	1.9506		0.9913	1.1313	3.5323	5.1278
3.4916	0.35	0.4847	0.649		3.0452	1.4696	2.2385	0.9136			2.0722	0.3837	1.4153		1.3191	1.81	6.5358	4.8322
5.8692	6.1529	4.5127	1.7404		0.1937	0.9637	6.5727	0.9367			2.5829	1.6759	0.2167		0.3933	0.7089	3.5326	6.4495
4.8957	1.202	0.5776	0.6853		2.3369	0.6302	0.9139	3.761			1.4438	0.9272	7.2454		2.2971	0.2955	1.8388	0.266
2.5815	2.2512	2.6116	1.2084		0.2825	0.6039	3.7655	4.4719			1.9853	0.4167	1.376		1.1864	1.6659	3.7029	3.0918
7.5541	2.0315	2.6082	0.6669		1.3856	1.2514	2.0984	2.6868			1.5638	1.4878	2.3522		2.3673	3.3528	4.6134	11.0642
5.4199	1.3818	0.2336	1.505		1.3473	0.2771	2.5877	2.4998			2.8945	2.79	1.576		0.814	0.2857	4.6731	10.5276
9.8819	2.3104	0.8228	0.8582		2.9007	0.2154	1.6478	8.8912			1.5071	1.8277	1.3349		2.1897	3.5456	3.6891	7.7548
2.0666	3.9528	2.4441	1.7412		2.1623	2.5033	5.4434	7.4992			0.3229	0.7392	2.2648			2.4592	1.4918
4.2966	1.3253	1.7872	0.8966		1.1203	0.8295	0.4217	6.5109			5.6599	1.6053	0.8448			2.8854	2.4328
2.8728	0.3707	4.9473	2.3925		0.6377	0.187	4.6622	3.6429			1.1607	1.9031	0.5158			0.4888	5.3162
6.4615	2.9795	1.6066	3.7828		0.3665	0.5029	2.222	0.2278				3.7599	0.6898			0.3457
7.6143	3.8783	0.4733	0.2109		0.2375	3.4377	0.1983	3.6829				0.8319	1.1762			3.3263
1.9899	1.9519	1.8473	0.2255		0.5773	0.3893	2.1269	1.4551				1.0406	3.8361			1.3825
2.061	1.6839	2.4354	1.212		3.4452	2.2501	6.5172	7.1056				0.3739	0.6664
9.2075	3.2451	2.1445	0.4167		0.2632	2.0912	2.0054	2.4288				1.5551	0.1591
5.5626	4.8713	0.477	0.2243		0.3015	0.4148	2.6605	8.7364				1.0356	0.6865
2.9834	4.5245	1.0509	1.8042		1.7684	2.0313	1.9558	3.3932				5.553	3.3284
7.6386	7.9531	3.0646	0.2658		0.3256	2.3938	4.2197	8.0605				0.8698	0.84
1.4112	1.0564	2.739	1.4116		0.5965	3.1377	0.8247	0.4774				2.3392	1.8959
6.9463	0.1952	1.5682	1.9535		1.6259	0.3857	1.3418	4.8088					2.0399
4.1286	4.1975	0.5308	1.5875		0.2645	0.8531	4.0536	4.6925					3.5883
1.3508	0.5869	2.716	0.5589		0.4114	0.1815	6.4723	2.9027
5.1439	0.9195	1.3972	1.2015		3.1241	0.4324	7.3976	0.5117
8.1993	3.0192	0.478	0.2691		1.4746	2.7998	7.6048	4.499
1.8837	0.2189	0.2472	2.8069		0.173	3.858	8.3253	5.5062
2.7555	5.0188	3.1546	0.2007		1.1697	1.0875	8.8238	0.4256
2.0538	3.9653	0.3276	1.5036		3.1667	0.3609	2.5577	6.0363
2.4864	3.3611	1.0491	0.485		0.8781	0.5912	6.9048	7.3808
8.7745	0.8893	0.3995	2.1507		2.1124	1.2754	3.9209	3.7106
5.8065	4.8322	1.8175	0.5162		1.6395	0.5656	5.7346	3.0359
4.8932	0.8734	3.4695	0.8227		0.7085	2.7908	2.85	0.277
3.3452	4.2878	3.713	2.3591		0.173	0.9931	3.6367	9.3441
9.092	4.197	0.9195	0.5704		3.4669	0.5582	5.7495	3.7274
8.0393	1.7453	1.0617	3.0478		3.563	0.4992	7.0067	7.5336
9.4669	5.7678	2.9045	0.3554		1.2226	0.2894	4.0325	4.0798
2.3819	2.4205	1.6385	3.8046		2.0514	0.5845	9.7967	3.0623
0.5026	4.0696	0.2814	2.1317		0.3596	0.5109	5.2281	8.0459
6.1207	0.7768	4.136	3.066		2.8568	2.5171	6.9372	2.5741
5.8633	2.4507	3.0244	0.189		1.8651	0.9349	9.0088	0.7343
0.3065	4.3483	1.2168	0.3531		3.2701	3.1302	3.9435	8.4115
1.0692	4.1345	2.5028	0.5337		0.7897	1.6555	3.6724	5.7558
5.4783	5.6612	1.0749	0.188		0.3337	1.0254	3.6053	9.9322
0.2347	0.5474	2.1335	0.2368		1.6733	0.4204	5.9528	9.2616
8.0532	0.119	2.5983	1.8887		0.6727	1.7476	4.1786	13.1352
0.8954	5.4566	1.1013	0.261		0.4727	4.0232	1.2667	3.2079
5.3445	0.4172	5.0643	0.227		1.4871	2.5367	1.8395	11.4347
1.9544	2.8509	0.4549	3.2762		0.22	1.9617	2.8091	14.5927
0.6642	4.9704	0.6857	3.5048		0.8484	0.4459	0.295	1.5449
4.5324	0.4138	0.8442	2.9183		0.2328	2.4011	0.6073	7.9661
2.1352	1.2414	3.5227	1.9414		1.2028	0.9297	13.9333	7.0212
4.9718	2.8826	2.2352	0.3431		1.6965	0.198	0.1332	7.9424
7.0673	0.7038	2.1341	1.3884		0.6016	1.5469	0.4598	1.6259
2.9567	3.2527	5.6681	0.513		1.8424	2.2471	12.7149	7.922
7.8707	2.7323	2.8433	1.3036		0.8821	0.5032	10.0813	4.6676
8.2855	0.7028	3.6788	0.8794		0.9979	0.7191	8.9708	8.4001
8.0654	0.4451	0.3089	2.0155		1.8189	3.6118	3.0803	2.271
1.0634	0.8752	0.565	0.7048		4.8482	1.6397	6.0321	3.2447
4.3631	2.8221	2.3875	2.2703		1.2669	0.8791	6.2909	7.6174
4.3202	3.6037	1.4439	1.3839		0.7038	0.6812	0.3392	9.7718
13.2819	3.9627	2.2444	0.7574		0.4171	0.6089	1.0495	1.3875
14.7041	0.2153	1.1483	0.8486		1.6199	1.7749	2.3979	1.8742
11.053	1.3608	7.3588	0.8257		2.7147	3.6947	3.0062	1.864
1.9664	4.3316	1.0952	3.9015		2.6541	0.8475	6.1878	14.2522
10.4457	0.5914	0.4961	2.2486		1.0142	1.3538	2.1172	10.093
6.2639	2.8925	3.7122	3.55		4.1041	1.0377	7.5915	3.3439
5.9601	4.6303	0.5048	0.2611		1.3832	2.5562	3.4397	3.7741
2.9344	0.2454	1.237	1.0959		2.9721	0.5551	1.4388
6.5068	0.595	5.6161	1.9265		0.7556	0.6272	13.6353
4.1983	0.2575	1.6842	0.4534		0.5186	0.6968	10.4943
10.7859	4.2788	0.261	1.4826		1.0612	2.5279	2.562
6.4374	0.4868	4.0579	0.209		0.5585	3.9043	1.7303
2.558	1.6859	2.0268	0.4419		0.7293	0.9761	12.3629
6.8608	2.8363	2.6339	1.429		1.3514	0.7286	9.3023
	1.3573	1.986	0.3328		3.6701	1.8738	5.3234
	1.8755		1.0442		0.397	1.0127	5.4557
	0.9015		1.4866		0.5988	3.0889	0.7307
	5.5894				0.801	0.2536	4.4706
	3.0889				3.0007	2.0136	0.9414
	0.9685				1.2707	0.537	1.9145
	4.0743				1.9972	0.3484	2.3235
	1.115					0.2859
	4.0599					0.2349
	4.6707					2.2419
	5.8658					2.9167
	4.9557					0.2651
						2.776
						2.8815
						2.9322
						0.2667
						0.2594
						2.1196

[truncated: 1 more sheets: RawPosition]
